# Supplementary material for: Systematic characterization of all Toxoplasma gondii TBC domain-containing proteins identifies an essential regulator of Rab2 in the secretory pathway
Source: PLoS Biol. 2024 May 7;22(5):e3002634. doi: 10.1371/journal.pbio.3002634 (PMC11101121; doi:10.1371/journal.pbio.3002634)
Supplement: S2 Table — Accession numbers, full protein sequences, TBC domain range, TBC domain sequences, and protein length for all TBC-RootA proteins. (XLSX) [file pbio.3002634.s007.xlsx]

## Sheet: Table S2
Table S2. TBC-RootA Sequences
Gene ID	Gene ID (New Identifier)	Designation	Organism	Full Protein Sequence	TBC catalytic domain	TBC domain range	Protein Length	Full Protein Sequence	TBC catalytic domain
PF3D7_0904000	PF3D7_0904000	PfTBC-RootA	Plasmodium falciparum	MIVGNKFWDEEKDAPILKRNANYINRENCEYICKRAEHFYEIMLSYIKEDIDVEIKEDCNDKEILRIIKLDAERTFNKEENRSLLIQVLQSIYPITNDYHQGISFISSFLLLFLEPKEVVKIITGLHKYYLPGYFKAMPKAYVRDSRVFLSILNIFHPKLYEHIKNLITPEAFVSKWFIGLNVHVLTFESLMLFFENLLKEGEIFLFKYSIALCKTLEKEIINTSDVSKLLALLRLDQKLFPNDYKVSEGQEIGEFFLNIIHTARTVDLSNINLDKLREEAYEQMRLEEERRKQIEMERLLTDDEIIFSDEEEDFTQAEDAPESETAGVEDENEGEIKYTEDENEKKNDKNEIVAETKNVEDMKDAKNHDMKYAHTEEIKNMDNIGKGDNEEPKNTNEK…	KDAPILKRNANYINRENCEYICKRAEHFYEIMLSYIKEDIDVEIKEDCNDKEILRIIKLDAERTFNKEENRSLLIQVLQSIYPITNDYHQGISFISSFLLLFLEPKEVVKIITGLHKYYLPGYFKAMPKAYVRDSRVFLSILNIFHPKLYEHIKNLITPEAFVSKWFIGLNVHVLTFESLMLFFENLLKEGEIFLFKYSIALCKTLEKEIINTS	12-225	426	>PfTBC-RootAMIVGNKFWDEEKDAPILKRNANYINRENCEYICKRAEHFYEIMLSYIKEDIDVEIKEDCNDKEILRIIKLDAERTFNKEENRSLLIQVLQSIYPITNDYHQGISFISSFLLLFLEPKEVVKIITGLHKYYLPGYFKAMPKAYVRDSRVFLSILNIFHPKLYEHIKNLITPEAFVSKWFIGLNVHVLTFESLMLFFENLLKEGEIFLFKYSIALCKTLEKEIINTSDVSKLLALLRLDQKLFPNDYKVSEGQEIGEFFLNIIHTARTVDLSNINLDKLREEAYEQMRLEEERRKQIEMERLLTDDEIIFSDEEEDFTQAEDAPESETAGVEDENEGEIKYTEDENEKKNDKNEIVAETKNVEDMKDAKNHDMKYAHTEEIKNMDNIGK…	>PfTBC-RootAKDAPILKRNANYINRENCEYICKRAEHFYEIMLSYIKEDIDVEIKEDCNDKEILRIIKLDAERTFNKEENRSLLIQVLQSIYPITNDYHQGISFISSFLLLFLEPKEVVKIITGLHKYYLPGYFKAMPKAYVRDSRVFLSILNIFHPKLYEHIKNLITPEAFVSKWFIGLNVHVLTFESLMLFFENLLKEGEIFLFKYSIALCKTLEKEIINTS
Tb927.10.7680	Tb927.10.7680	TbTBC-RootA	Trypanosoma brucei brucei TREU927	MINNGLEADKPRTLKEFAETTGLKMEQAKKCFDGFGGYAPALASFAQSYTTLPDNFFEDKERAVKNAAVINAELKLIYKRAREIKERSGEGDKDVWGSYYKHLATLAPKQQEKQPPSAPPQPTEPPKSIFGFCSAAFPTQSPATVNFGFGEAPVNSTGSQTSGKPNFQGFGQAAKPVEKTNDKPRTEQVKYCKPKYFTGPFFDMPLFWEEEVEALCPLLNLNGGFLEENRGGLRGRLERWVTKASFYRQPVQYIEIDDEDEETVRVIIKDADRTFFHPDHRKKFVSFLNAMSHEFKAYGQAMSYLAGICLLVLNEEETAAVLRFVSKEYIPGHWAAEAVGFATSAWVVEHFMKRKFPDVAKHLEDLKFWPDTYLQKILTGLCVHVLSFKDLFVFLDLFI…	LNGGFLEENRGGLRGRLERWVTKASFYRQPVQYIEIDDEDEETVRVIIKDADRTFFHPDHRKKFVSFLNAMSHEFKAYGQAMSYLAGICLLVLNEEETAAVLRFVSKEYIPGHWAAEAVGFATSAWVVEHFMKRKFPDVAKHLEDLKFWPDTYLQKILTGLCVHVLSFKDLFVFLDLFIDGGINFLIKFCLAVVERFRSSILRVK	221-425	530	>TbTBC-RootAMINNGLEADKPRTLKEFAETTGLKMEQAKKCFDGFGGYAPALASFAQSYTTLPDNFFEDKERAVKNAAVINAELKLIYKRAREIKERSGEGDKDVWGSYYKHLATLAPKQQEKQPPSAPPQPTEPPKSIFGFCSAAFPTQSPATVNFGFGEAPVNSTGSQTSGKPNFQGFGQAAKPVEKTNDKPRTEQVKYCKPKYFTGPFFDMPLFWEEEVEALCPLLNLNGGFLEENRGGLRGRLERWVTKASFYRQPVQYIEIDDEDEETVRVIIKDADRTFFHPDHRKKFVSFLNAMSHEFKAYGQAMSYLAGICLLVLNEEETAAVLRFVSKEYIPGHWAAEAVGFATSAWVVEHFMKRKFPDVAKHLEDLKFWPDTYLQKILTGLCVHVLS…	>TbTBC-RootALNGGFLEENRGGLRGRLERWVTKASFYRQPVQYIEIDDEDEETVRVIIKDADRTFFHPDHRKKFVSFLNAMSHEFKAYGQAMSYLAGICLLVLNEEETAAVLRFVSKEYIPGHWAAEAVGFATSAWVVEHFMKRKFPDVAKHLEDLKFWPDTYLQKILTGLCVHVLSFKDLFVFLDLFIDGGINFLIKFCLAVVERFRSSILRVK
EHI_009510	EHI_009510	EhTBC-RootA	Entamoeba histolytica	MLTQPDFWKLEEEDSLLLHNDGYLKNSIKQNAELIEKANEWYEIVMSHAEEPIPDYVIEDIENVPEGISRIIYLDVFRTL KSPVYQNPLIKLLTKCWKDFGDYAQPMCLVAAFLRLTLSENKVYKMLHVINKSEFYIPGYWKAQATGYASDAYTAMEVSK TINPSATQKILQIQPFPETFCQKFFTAIGIHVFPFCLQFDVMDKFIRGGRKFLIQLICSVIDVQGDMLLNTNAVNVIFEL LRLDKKSTPFEVIKKIVEEAEHYTQVNNFDIVKMRQEMYDLHLKKRLERPPIESDSDDEIILSDDSSEDDNE	ENVPEGISRIIYLDVFRTLKSPVYQNPLIKLLTKCWKDFGDYAQPMCLVAAFLRLTLSENKVYKMLHVINKSEFYIPGYWKAQATGYASDAYTAMEVSKTINPSATQKILQIQPFPETFCQKFFTAIGIHVFPFCLQFDVMDKFIRGGRKFLIQLICSVIDVQGDMLL	62-229	312	>EhTBC-RootAMLTQPDFWKLEEEDSLLLHNDGYLKNSIKQNAELIEKANEWYEIVMSHAEEPIPDYVIEDIENVPEGISRIIYLDVFRTL KSPVYQNPLIKLLTKCWKDFGDYAQPMCLVAAFLRLTLSENKVYKMLHVINKSEFYIPGYWKAQATGYASDAYTAMEVSK TINPSATQKILQIQPFPETFCQKFFTAIGIHVFPFCLQFDVMDKFIRGGRKFLIQLICSVIDVQGDMLLNTNAVNVIFEL LRLDKKSTPFEVIKKIVEEAEHYTQVNNFDIVKMRQEMYDLHLKKRLERPPIESDSDDEIILSDDSSEDDNE	>EhTBC-RootAENVPEGISRIIYLDVFRTLKSPVYQNPLIKLLTKCWKDFGDYAQPMCLVAAFLRLTLSENKVYKMLHVINKSEFYIPGYWKAQATGYASDAYTAMEVSKTINPSATQKILQIQPFPETFCQKFFTAIGIHVFPFCLQFDVMDKFIRGGRKFLIQLICSVIDVQGDMLL
TgGT1_226550	TgGT1_226550	TgTBC9	Toxoplasma gondii	MIGSEEFWKTEADAPLLNRNADFVSKENAAEMIERARKLVDLIESGAGTDVSIELVPDCG DEGARRIFVLDAERTFKDPKHREQMVSVLQSLWPELQDYHQGLGFLVAFLLLYLPPEDVA KVAIGLHRDYVPGYFKSAPAAYVRDARVYQKLMHKFFPEVATTIEDLTCPEAYVSKWFIG MNVHVLTFEAMMLFLEAFLEKKDTFLFQFGLALLKNVQPDLVATKDVSKTLAILRLDQSL YPNTKQAEGSDQPGSFFTRIVEDAINFDLGDADIEKLREEAMEEMRLEEEKRKEREKQLG LDSDDEIVFSDEEDE	NAAEMIERARKLVDLIESGAGTDVSIELVPDCGDEGARRIFVLDAERTFKDPKHREQMVSVLQSLWPELQDYHQGLGFLVAFLLLYLPPEDVAKVAIGLHRDYVPGYFKSAPAAYVRDARVYQKLMHKFFPEVATTIEDLTCPEAYVSKWFIGMNVHVLTFEAMMLFLEAFLEKKDTFLFQFGLALLKNVQPDLVATK	28-225	315	>TgTBC9MIGSEEFWKTEADAPLLNRNADFVSKENAAEMIERARKLVDLIESGAGTDVSIELVPDCG DEGARRIFVLDAERTFKDPKHREQMVSVLQSLWPELQDYHQGLGFLVAFLLLYLPPEDVA KVAIGLHRDYVPGYFKSAPAAYVRDARVYQKLMHKFFPEVATTIEDLTCPEAYVSKWFIG MNVHVLTFEAMMLFLEAFLEKKDTFLFQFGLALLKNVQPDLVATKDVSKTLAILRLDQSL YPNTKQAEGSDQPGSFFTRIVEDAINFDLGDADIEKLREEAMEEMRLEEEKRKEREKQLG LDSDDEIVFSDEEDE	>TgTBC9NAAEMIERARKLVDLIESGAGTDVSIELVPDCGDEGARRIFVLDAERTFKDPKHREQMVSVLQSLWPELQDYHQGLGFLVAFLLLYLPPEDVAKVAIGLHRDYVPGYFKSAPAAYVRDARVYQKLMHKFFPEVATTIEDLTCPEAYVSKWFIGMNVHVLTFEAMMLFLEAFLEKKDTFLFQFGLALLKNVQPDLVATK
cgd4_2130	cgd4_2130	CpTBC-RootA	Cryptosporidium parvum	MIGSIDFWNKEAKAPLLKRNAGMFSSKLKEMVPHINRAESWLDIALNPNNDIKQLNESGNEINCNNDSLIQLDQNIEINL VDHTDNPEIDRIFKLDAERTFSDEENRIKMITVLSTIYQEIKDYHQGLGFVVAFFLLQLTPEDTVRLALSLNRYYLPGYF KTAPFNYVRDAKVFEKLLMKRYPDAAKKIEESACAEAFCSKWFVGLNVHVLPFPSLCKFFEILFEKGNLFLFQFGLSIVD VCREDILNAKDASQVLAILRLDEKVYHDLLEHKDFLGKEEERAGSFFLHLVDNALDIEITQDEVNNLREIVLEEMMQQEE KRKQIESQMNFDEDEIVFSDED	LKEMVPHINRAESWLDIALNPNNDIKQLNESGNEINCNNDSLIQLDQNIEINLVDHTDNPEIDRIFKLDAERTFSDEENRIKMITVLSTIYQEIKDYHQGLGFVVAFFLLQLTPEDTVRLALSLNRYYLPGYFKTAPFNYVRDAKVFEKLLMKRYPDAAKKIEESACAEAFCSKWFVGLNVHVLPFPSLCKFFEILFEKGNLFLFQFGLSIVDVCREDILNAK	28-250	342	>CpTBC-RootAMIGSIDFWNKEAKAPLLKRNAGMFSSKLKEMVPHINRAESWLDIALNPNNDIKQLNESGNEINCNNDSLIQLDQNIEINL VDHTDNPEIDRIFKLDAERTFSDEENRIKMITVLSTIYQEIKDYHQGLGFVVAFFLLQLTPEDTVRLALSLNRYYLPGYF KTAPFNYVRDAKVFEKLLMKRYPDAAKKIEESACAEAFCSKWFVGLNVHVLPFPSLCKFFEILFEKGNLFLFQFGLSIVD VCREDILNAKDASQVLAILRLDEKVYHDLLEHKDFLGKEEERAGSFFLHLVDNALDIEITQDEVNNLREIVLEEMMQQEE KRKQIESQMNFDEDEIVFSDED	>CpTBC-RootALKEMVPHINRAESWLDIALNPNNDIKQLNESGNEINCNNDSLIQLDQNIEINLVDHTDNPEIDRIFKLDAERTFSDEENRIKMITVLSTIYQEIKDYHQGLGFVVAFFLLQLTPEDTVRLALSLNRYYLPGYFKTAPFNYVRDAKVFEKLLMKRYPDAAKKIEESACAEAFCSKWFVGLNVHVLPFPSLCKFFEILFEKGNLFLFQFGLSIVDVCREDILNAK
TPA1_529.m04576_253_439	TpMuguga_04g00105	TpaTBC-RootA	Theileria parva	MFKEEDFWECERDSPLFSRSGLASESNLKMLLPKFRNIHRISKSILNKSNHHLLTNNNTTNNNNNSNNKGNTGESDSKID NSQNTVNSPSDNTTGEEKSVKSAATLTIPLEGDTLTIPLEGATLLSKGEGATLLSKGEGDTLLSKGEGEGDTREGAKSGN TVNSSLSPNTKDTKDTRDTRDTRDTKDTNVDREENTSTNSAATLEGANIRVPLEGANIRVPLEGANLTIPLEGDTLKGDT LKGDTLEGANSGNTVNSTVDNTKDTTENTKDIVDSVGTPAGNTAVAPFGPYTVTEHPVPPELSRLFRLDSERTFKTPQYR DQFYNNLCVVYERLGDYHQGEGFVIALLSIYLNAVEVVNVMTVMSRHYLPGYFSAKPKPYVRDSKVLMLLLERRN…	RSGLASESNLKMLLPKFRNIHRISKSILNKSNHHLLTNNNTTNNNNNSNNKGNTGESDSKIDNSQNTVNSPSDNTTGEEKSVKSAATLTIPLEGDTLTIPLEGATLLSKGEGATLLSKGEGDTLLSKGEGEGDTREGAKSGNTVNSSLSPNTKDTKDTRDTRDTRDTKDTNVDREENTSTNSAATLEGANIRVPLEGANIRVPLEGANLTIPLEGDTLKGDTLKGDTLEGANSGNTVNSTVDNTKDTTENTKDIVDSVGTPAGNTAVAPFGPYTVTEHPVPPELSRLFRLDSERTFKTPQYRDQFYNNLCVVYERLGDYHQGEGFVIALLSIYLNAVEVVNVMTVMSRHYLPGYFSAKPKPYVRDSKVLMLLLERRNHKLYDVITELIVPEAFVSKWFI…	19-463	545	>TpaTBC-RootAMFKEEDFWECERDSPLFSRSGLASESNLKMLLPKFRNIHRISKSILNKSNHHLLTNNNTTNNNNNSNNKGNTGESDSKID NSQNTVNSPSDNTTGEEKSVKSAATLTIPLEGDTLTIPLEGATLLSKGEGATLLSKGEGDTLLSKGEGEGDTREGAKSGN TVNSSLSPNTKDTKDTRDTRDTRDTKDTNVDREENTSTNSAATLEGANIRVPLEGANIRVPLEGANLTIPLEGDTLKGDT LKGDTLEGANSGNTVNSTVDNTKDTTENTKDIVDSVGTPAGNTAVAPFGPYTVTEHPVPPELSRLFRLDSERTFKTPQYR DQFYNNLCVVYERLGDYHQGEGFVIALLSIYLNAVEVVNVMTVMSRHYLPGYFSAKPKPYVR…	>TpaTBC-RootARSGLASESNLKMLLPKFRNIHRISKSILNKSNHHLLTNNNTTNNNNNSNNKGNTGESDSKIDNSQNTVNSPSDNTTGEEKSVKSAATLTIPLEGDTLTIPLEGATLLSKGEGATLLSKGEGDTLLSKGEGEGDTREGAKSGNTVNSSLSPNTKDTKDTRDTRDTRDTKDTNVDREENTSTNSAATLEGANIRVPLEGANIRVPLEGANLTIPLEGDTLKGDTLKGDTLEGANSGNTVNSTVDNTKDTTENTKDIVDSVGTPAGNTAVAPFGPYTVTEHPVPPELSRLFRLDSERTFKTPQYRDQFYNNLCVVYERLGDYHQGEGFVIALLSIYLNAVEVVNVMTVMSRHYLPGYFSAKPKPYVRDSKVLMLLLERRNHKLYDVITE…
Tc00.1047053508231.170	TcCLB.508231.170	TcTBC-RootA1	Trypanosoma cruzi	MSKVDFVADQPRPLEDFIAVTGLKLGHAKECFERFGGYAPALASFAQSYPSLPTDYFEEVGRVEKNAEVINAELKLIYRR AREIKSQSGKEDEGVWAVYYTRPSTTESKPQNFNASSADKAPKPFGSFFSFTSTTSAAPPPGPMNFGFGAQPAPSSSEAA PVSTTFGGFAQKKTTEEKKKTTNNERTVKYCEATHFTGPLFDMPLFWREEVEGRCPLLNLDKGFLEENRDVLRKRLEKWV KKAEFFVKPVQYLEVDDEDEETIRVIIKDADRTFFHPEHRNKFVNFLTAMHNEFNAYGQAMSYLAGLCLLVLSEEETAAV LRYVANVHIPGHWAAEAVGFSTTAWVVEGFMKRKFPDVAKHLEELKLWPDTYLQKVLTGLCIHVLDFKDLFVFLD…	LDKGFLEENRDVLRKRLEKWVKKAEFFVKPVQYLEVDDEDEETIRVIIKDADRTFFHPEHRNKFVNFLTAMHNEFNAYGQAMSYLAGLCLLVLSEEETAAVLRYVANVHIPGHWAAEAVGFSTTAWVVEGFMKRKFPDVAKHLEELKLWPDTYLQKVLTGLCIHVLDFKDLFVFLDLFMDGGVKFLIKYCLAIVEHFRSDLLRIK	220-424	529	>TcTBC-RootA1MSKVDFVADQPRPLEDFIAVTGLKLGHAKECFERFGGYAPALASFAQSYPSLPTDYFEEVGRVEKNAEVINAELKLIYRR AREIKSQSGKEDEGVWAVYYTRPSTTESKPQNFNASSADKAPKPFGSFFSFTSTTSAAPPPGPMNFGFGAQPAPSSSEAA PVSTTFGGFAQKKTTEEKKKTTNNERTVKYCEATHFTGPLFDMPLFWREEVEGRCPLLNLDKGFLEENRDVLRKRLEKWV KKAEFFVKPVQYLEVDDEDEETIRVIIKDADRTFFHPEHRNKFVNFLTAMHNEFNAYGQAMSYLAGLCLLVLSEEETAAV LRYVANVHIPGHWAAEAVGFSTTAWVVEGFMKRKFPDVAKHLEELKLWPDTYLQKVLTGLCI…	>TcTBC-RootA1LDKGFLEENRDVLRKRLEKWVKKAEFFVKPVQYLEVDDEDEETIRVIIKDADRTFFHPEHRNKFVNFLTAMHNEFNAYGQAMSYLAGLCLLVLSEEETAAVLRYVANVHIPGHWAAEAVGFSTTAWVVEGFMKRKFPDVAKHLEELKLWPDTYLQKVLTGLCIHVLDFKDLFVFLDLFMDGGVKFLIKYCLAIVEHFRSDLLRIK
LmjF36.6370	LmjF36.6370	LmTBC-RootA	Leishmania major	MATAAHLQKITGLKEARAKECFDAFGSYPAALASFAQSFSSIPADFFEDTTVAHKNAEKINDELRVIHRKARELKAKSGK SDAEVWKMYSAEQQALSAATAPTTQGSVPGKAPAKQANVSGALAAPSTSSASASAFGFGAAASTQTTSMPGAKPMFGFGN VATTTPKPASDAAAPISFGFGKTAATTATTATAPSVSSFGAAAEAATADLASKKPVKYCKPTHFTGPYFDMPLFWQVEVV ERAPLLNLNNGFLEAHKDELRPRLEKWVEKAAFYRKPVQYVQIEDEDEDVVRVIIKDADRTFFHPDHRRKMVAFLNAMYH EFHAYGQAMSYLAGLCMLVLTEVETAAVIRFVATEYLKGHWAAEAVGFATSAWVVEYFMQKQQPEVAKHLEKLNF…	VKYCKPTHFTGPYFDMPLFWQVEVVERAPLLNLNNGFLEAHKDELRPRLEKWVEKAAFYRKPVQYVQIEDEDEDVVRVIIKDADRTFFHPDHRRKMVAFLNAMYHEFHAYGQAMSYLAGLCMLVLTEVETAAVIRFVATEYLKGHWAAEAVGFATSAWVVEYFMQKQQPEVAKHLEKLNFWPDTYLQKILTGLCIHVLQFNELFSFLDAFMQGGMRFLIRFCLAIVEHFRSELLAIK	216-452	557	>LmTBC-RootA MATAAHLQKITGLKEARAKECFDAFGSYPAALASFAQSFSSIPADFFEDTTVAHKNAEKINDELRVIHRKARELKAKSGK SDAEVWKMYSAEQQALSAATAPTTQGSVPGKAPAKQANVSGALAAPSTSSASASAFGFGAAASTQTTSMPGAKPMFGFGN VATTTPKPASDAAAPISFGFGKTAATTATTATAPSVSSFGAAAEAATADLASKKPVKYCKPTHFTGPYFDMPLFWQVEVV ERAPLLNLNNGFLEAHKDELRPRLEKWVEKAAFYRKPVQYVQIEDEDEDVVRVIIKDADRTFFHPDHRRKMVAFLNAMYH EFHAYGQAMSYLAGLCMLVLTEVETAAVIRFVATEYLKGHWAAEAVGFATSAWVVEYFMQKQ…	>LmTBC-RootAVKYCKPTHFTGPYFDMPLFWQVEVVERAPLLNLNNGFLEAHKDELRPRLEKWVEKAAFYRKPVQYVQIEDEDEDVVRVIIKDADRTFFHPDHRRKMVAFLNAMYHEFHAYGQAMSYLAGLCMLVLTEVETAAVIRFVATEYLKGHWAAEAVGFATSAWVVEYFMQKQQPEVAKHLEKLNFWPDTYLQKILTGLCIHVLQFNELFSFLDAFMQGGMRFLIRFCLAIVEHFRSELLAIK
DDBDRAFT_0188980	DDB_G0290597	DdTBC-RootA	Dictyostelium discoideum	MLRSTDFWKDEGETSLMLQEKGFIKSEGIENIFERTSKWFELVGLKKEEIKIVEFSTDEPERIFVLDAERTFSNDINKKKLVKILTHLKKEFGDYQQGLSFVASFLMLTMDESENVALMTKINSMLPGYWKHEAIDFGTSAFTLYHILQQTHPSITKHLENNCIDAGTFCQKWFLGLCVHLLPFRYLFQFFEKFLVGGVEYLYKFSLALFTVLEKRILDAKNPQVIFAILRLDESEIKDEEIFQQILDKSDTIDISTFDLKEISKDVYERNLKKRIESAHKVHANVEEIEDCQWCLDNFPEFYCLECKQLVCQDCLDDTPTGPNETHQEDSHTLISMEEYENDRDKYKQPKSTTTTTVEKLTKDLEDLKV	IENIFERTSKWFELVGLKKEEIKIVEFSTDEPERIFVLDAERTFSNDINKKKLVKILTHLKKEFGDYQQGLSFVASFLMLTMDESENVALMTKINSMLPGYWKHEAIDFGTSAFTLYHILQQTHPSITKHLENNCIDAGTFCQKWFLGLCVHLLPFRYLFQFFEKFLVGGVEYLYKFSLALFTVLEKRILDAK	29-221	370	>DdTBC-RootAMLRSTDFWKDEGETSLMLQEKGFIKSEGIENIFERTSKWFELVGLKKEEIKIVEFSTDEPERIFVLDAERTFSNDINKKKLVKILTHLKKEFGDYQQGLSFVASFLMLTMDESENVALMTKINSMLPGYWKHEAIDFGTSAFTLYHILQQTHPSITKHLENNCIDAGTFCQKWFLGLCVHLLPFRYLFQFFEKFLVGGVEYLYKFSLALFTVLEKRILDAKNPQVIFAILRLDESEIKDEEIFQQILDKSDTIDISTFDLKEISKDVYERNLKKRIESAHKVHANVEEIEDCQWCLDNFPEFYCLECKQLVCQDCLDDTPTGPNETHQEDSHTLISMEEYENDRDKYKQPKSTTTTTVEKLTKDLEDLKV	>DdTBC-RootAIENIFERTSKWFELVGLKKEEIKIVEFSTDEPERIFVLDAERTFSNDINKKKLVKILTHLKKEFGDYQQGLSFVASFLMLTMDESENVALMTKINSMLPGYWKHEAIDFGTSAFTLYHILQQTHPSITKHLENNCIDAGTFCQKWFLGLCVHLLPFRYLFQFFEKFLVGGVEYLYKFSLALFTVLEKRILDAK
