# Supplementary material for: Systematic characterization of all Toxoplasma gondii TBC domain-containing proteins identifies an essential regulator of Rab2 in the secretory pathway
Source: PLoS Biol. 2024 May 7;22(5):e3002634. doi: 10.1371/journal.pbio.3002634 (PMC11101121; doi:10.1371/journal.pbio.3002634)
Supplement: S3 Table — (XLSX) [file pbio.3002634.s008.xlsx]

## Sheet: Table S3
Table S3. IP results
Gene ID	Product Description	LOPIT	CRISPR Phenotype	Protein Length	Molecular Weight (kDa)	# TM Domains	Top Predicted Location (TAGM-MCMC)	Predicted Location (TAGM-MAP)	Top Probability (TAGM-MCMC)	MS/MS count HA_226550	MS/MS count K2	IP Rank
TGGT1_226550	TBC domain containing protein	cytosol	-4.82	315	35.991	0	cytosol	cytosol	1	171	0	1
TGGT1_232000	hypothetical protein	dense granules	2.29	637	69.414	2	dense granules	dense granules	1	50	0	2
TGGT1_410370	putative transmembrane protein	N/A	N/A	435	47.739	1				43	0	3
TGGT1_264660	SAG-related sequence SRS44	dense granules	0.85	2359	251.959	0	dense granules	dense granules	1	34	0	4
TGGT1_250820	hypothetical protein	apical 1	0.5	1156	120.907	0	apical 1	apical 1	1	33	0	5
TGGT1_311230	hypothetical protein	IMC	0.74	4603	494.753	1	IMC	IMC	1	30	0	6
TGGT1_278870	myosin F	PM - peripheral 2	-3.55	1953	216.395	0	PM - peripheral 2	nucleus - chromatin	1	29	0	7
TGGT1_204340	hypothetical protein	dense granules	1.54	877	97.298	1	dense granules	dense granules	1	26	0	8
TGGT1_269885A	rhoptry metalloprotease toxolysin TLN1	N/A	-1.37	1291	142.3	1				26	0	9
TGGT1_304955	serine/threonine specific protein phosphatase	dense granules	-1.17	2883	303.634	3	dense granules	dense granules	1	25	0	10
TGGT1_217680	hypothetical protein	dense granules	0.99	2213	243.036	0	dense granules	dense granules	1	23	0	11
TGGT1_306060	rhoptry neck protein RON8	rhoptries 1	-3.26	2980	329.034	1	rhoptries 1	rhoptries 1	1	23	0	12
TGGT1_308860	hypothetical protein	apical 1	-0.37	654	69.567	0	apical 1	apical 1	1	23	0	13
TGGT1_230340	hypothetical protein	apical 1	-1.14	949	102.384	0	apical 1	apical 1	1	22	0	14
TGGT1_271888	putative 3-ketoacyl-CoA reductase	ER	-4.5	342	37.486	1	ER	ER	1	22	0	15
TGGT1_232130	hypothetical protein	tubulin cytoskeleton	-0.82	456	48.812	0	tubulin cytoskeleton	tubulin cytoskeleton	1	20	0	16
TGGT1_204050	subtilisin SUB1	micronemes	1.21	795	85.097	0	micronemes	micronemes	1	19	0	17
TGGT1_217510	hypothetical protein	IMC	2.07	380	42.115	0	IMC	IMC	0.999	19	0	18
TGGT1_230850	hypothetical protein	IMC	-0.38	476	50.545	0	IMC	IMC	1	18	0	19
TGGT1_248700	alveolin domain containing intermediate filament IMC12	IMC	-0.17	277	29.794	0	IMC	IMC	1	15	0	20
TGGT1_286590	microtubule associated protein SPM2	tubulin cytoskeleton	1.34	357	39.671	0	tubulin cytoskeleton	tubulin cytoskeleton	1	15	0	21
TGGT1_273560	putative kinesin heavy chain	apical 1	-0.94	1641	181.454	0	apical 1	dense granules	0.99	14	0	22
TGGT1_232280	hypothetical protein	PM - peripheral 1	1.22	275	30.148	0	PM - peripheral 1	PM - peripheral 1	0.956	13	0	23
TGGT1_286600	hypothetical protein	tubulin cytoskeleton	0.43	388	43.003	0	tubulin cytoskeleton	tubulin cytoskeleton	1	13	0	24
TGGT1_295360	hypothetical protein	IMC	1.13	268	29.55	0	IMC	IMC	1	13	0	25
TGGT1_260540	alveolin domain containing intermediate filament IMC14	IMC	1.75	733	83.304	0	IMC	IMC	1	12	0	26
TGGT1_216000	alveolin domain containing intermediate filament IMC3	IMC	-4.22	538	58	0	IMC	IMC	1	11	0	27
TGGT1_227810	rhoptry kinase family protein ROP11 (incomplete catalytic triad)	rhoptries 1	0.25	526	58.208	0	rhoptries 1	rhoptries 1	1	11	0	28
TGGT1_236650	DEAD (Asp-Glu-Ala-Asp) box polypeptide 17	nucleus - non-chromatin	-5.58	550	59.938	0	nucleus - non-chromatin	nucleus - non-chromatin	1	11	0	29
TGGT1_278990	putative phosphate carrier	mitochondrion - membranes	-2.72	479	53.093	1	mitochondrion - membranes	mitochondrion - membranes	1	11	0	30
TGGT1_222220	alveolin domain containing intermediate filament IMC7	IMC	-0.64	429	46.784	0	IMC	IMC	1	10	0	31
TGGT1_243250	myosin H	apical 2	-3.94	1513	169.659	0	apical 2	apical 2	1	10	0	32
TGGT1_254720	dense granule protein GRA8	dense granules	1.56	267	28.527	0	dense granules	dense granules	1	10	0	33
TGGT1_262050	rhoptry kinase family protein ROP39	rhoptries 2	1.97	588	65.103	0	rhoptries 2	rhoptries 2	1	10	0	34
TGGT1_279100	hypothetical protein	dense granules	N/A	435	47.994	1	dense granules	dense granules	1	10	0	35
TGGT1_294560	rhoptry kinase family protein ROP37 (incomplete catalytic triad)	rhoptries 1	-1.55	776	83.585	0	rhoptries 1	rhoptries 1	1	10	0	36
TGGT1_301420	hypothetical protein	apical 1	-1.62	263	29.494	0	apical 1	apical 1	1	10	0	37
TGGT1_214080	toxofilin	rhoptries 1	1.56	245	27.132	1	rhoptries 1	rhoptries 1	1	9	0	38
TGGT1_258470	hypothetical protein	IMC	2.12	284	31.708	0	IMC	IMC	1	9	0	39
TGGT1_261460	transcriptional elongation factor FACT80	cytosol	-4.17	539	60.838	0	cytosol	cytosol	0.717	9	0	40
TGGT1_269885B	rhoptry metalloprotease toxolysin TLN1		-2.07	558	62.369	0				9	0	41
TGGT1_312050	putative small GTPase Rab2	Golgi	-2.83	214	24.209	0	Golgi	PM - integral	0.75	9	0	42
TGGT1_205510	putative nucleolar protein 5	cytosol	-4.28	490	54.335	0	cytosol	cytosol	0.999	8	0	43
TGGT1_220270	alveolin domain containing intermediate filament IMC6	IMC	-3.19	444	48.645	0	IMC	IMC	1	8	0	44
TGGT1_226380	hypothetical protein	dense granules	1.98	378	42.662	2	dense granules	dense granules	1	8	0	45
TGGT1_270320	protein phosphatase 2C domain-containing protein	rhoptries 1	1.24	538	58.732	0	rhoptries 1	rhoptries 1	1	8	0	46
TGGT1_274060	2-oxoglutarate/malate translocase OMT	mitochondrion - membranes	0.58	323	35.072	1	mitochondrion - membranes	mitochondrion - membranes	1	8	0	47
TGGT1_313010	DEAD (Asp-Glu-Ala-Asp) box polypeptide DDX6	nucleus - non-chromatin	-0.38	475	53.461	0	nucleus - non-chromatin	nucleus - non-chromatin	1	8	0	48
TGGT1_208830	hypothetical protein	dense granules	2.28	505	54.897	0	dense granules	dense granules	1	7	0	49
TGGT1_215980	hypothetical protein	dense granules	2.11	210	24.466	1	dense granules	dense granules	1	7	0	50
TGGT1_222800	putative glycogen synthase	nucleolus	-0.7	3004	325.366	0	nucleolus	nucleus - non-chromatin	0.961	7	0	51
TGGT1_235380	hypothetical protein	apical 1	1.44	583	65.216	0	apical 1	apical 1	1	7	0	52
TGGT1_237180	hypothetical protein	rhoptries 1	1.39	255	29.183	0	rhoptries 1	rhoptries 1	1	7	0	53
TGGT1_251540	dense granule protein GRA9	dense granules	1.52	318	35.31	0	dense granules	dense granules	1	7	0	54
TGGT1_258410	photosensitized INA-labeled protein PHIL1	IMC	1.74	165	18.844	0	IMC	IMC	1	7	0	55
TGGT1_284190	pyruvate carboxylase	mitochondrion - soluble	-0.61	1391	152.08	0	mitochondrion - soluble	mitochondrion - soluble	1	7	0	56
TGGT1_289300	methionyl-tRNA synthetase	cytosol	-5.07	976	106.034	0	cytosol	cytosol	1	7	0	57
TGGT1_309752	putative succinate-Coenzyme A ligase, beta subunit	mitochondrion - soluble	-3.19	498	53.389	0	mitochondrion - soluble	mitochondrion - soluble	1	7	0	58
TGGT1_310440	membrane occupation and recognition nexus protein MORN1	outlier	-4.55	363	40.89	0	outlier	cytosol	0.963	7	0	59
TGGT1_217890	putative alkyl hydroperoxide reductase/ Thiol specific antioxidant/ Mal allergen	nucleus - non-chromatin	0.23	196	21.722	0	nucleus - non-chromatin	nucleus - non-chromatin	0.999	6	0	60
TGGT1_220950	hypothetical protein	dense granules	2.13	334	35.62	0	dense granules	dense granules	1	6	0	61
TGGT1_224850	putative polyadenylate binding protein	nucleus - non-chromatin	-4.12	769	82.698	0	nucleus - non-chromatin	nucleus - non-chromatin	1	6	0	62
TGGT1_225690	hypothetical protein	apical 1	-0.02	1816	194.161	0	apical 1	apical 1	1	6	0	63
TGGT1_225790	PDI family protein	tubulin cytoskeleton	1.98	189	21.659	0	tubulin cytoskeleton	tubulin cytoskeleton	1	6	0	64
TGGT1_231970	pre-mRNA processing splicing factor PRP8	nucleus - non-chromatin	-3.84	2538	291.814	0	nucleus - non-chromatin	nucleus - non-chromatin	1	6	0	65
TGGT1_240510	hypothetical protein	ER	-4.06	1238	134.919	0	ER	dense granules	1	6	0	66
TGGT1_240860	acyltransferase domain-containing protein	Golgi	-2.54	281	31.851	1	Golgi	ER	0.592	6	0	67
TGGT1_240870	putative beta adaptin protein	nucleus - chromatin	-2.83	924	101.919	0	nucleus - chromatin	nucleus - chromatin	0.992	6	0	68
TGGT1_247440	hypothetical protein	dense granules	1.72	378	40.129	4	dense granules	dense granules	1	6	0	69
TGGT1_248810	nuclear factor NF7	nucleus - non-chromatin	-0.8	497	54.252	0	nucleus - non-chromatin	nucleus - non-chromatin	1	6	0	70
TGGT1_254470	hypothetical protein	dense granules	0.88	732	80.469	2	dense granules	dense granules	1	6	0	71
TGGT1_256030	hypothetical protein	apical 1	-5.03	256	29.222	0	apical 1	apical 1	1	6	0	72
TGGT1_268570	zinc finger (CCCH type) motif-containing protein	nucleus - non-chromatin	-4.23	449	47.093	0	nucleus - non-chromatin	nucleus - non-chromatin	1	6	0	73
TGGT1_280610	signal recognition particle receptor alpha subunit	ER	-6.1	556	60.815	0	ER	ER	1	6	0	74
TGGT1_297650	Ser/Thr phosphatase family protein	Golgi	1.52	651	72.586	1	Golgi	Golgi	1	6	0	75
TGGT1_301120	acetyl-CoA acetyltransferase	mitochondrion - soluble	-3.63	413	43.893	0	mitochondrion - soluble	mitochondrion - soluble	1	6	0	76
TGGT1_309760	hypothetical protein	dense granules	2.18	315	34.527	0	dense granules	dense granules	1	6	0	77
TGGT1_310780	dense granule protein GRA4	dense granules	2.36	345	36.284	0	dense granules	dense granules	1	6	0	78
TGGT1_411430	rhoptry protein ROP5		N/A	461	51.507	0				6	0	79
TGGT1_201700	WD domain, G-beta repeat-containing protein	nucleus - non-chromatin	-3.65	654	67.411	0	nucleus - non-chromatin	nucleus - non-chromatin	0.987	5	0	80
TGGT1_202630	ATP-dependent metallopeptidase HflB subfamily protein	mitochondrion - membranes	-3.33	1188	128.427	2	mitochondrion - membranes	mitochondrion - membranes	1	5	0	81
TGGT1_205440	CCT chaperonin gamma subunit	cytosol	-4.52	556	60.698	0	cytosol	cytosol	1	5	0	82
TGGT1_209985	cAMP-dependent protein kinase	rhoptries 1	1.2	264	29.666	0	rhoptries 1	rhoptries 1	1	5	0	83
TGGT1_213350	ribosomal protein RPS15	40S ribosome	-5.34	150	17.157	0	40S ribosome	40S ribosome	1	5	0	84
TGGT1_219270	multi-pass transmembrane protein	IMC	-3.53	389	43.033	6	IMC	IMC	1	5	0	85
TGGT1_225850	peptidase, M28 family protein	ER	-5.02	1555	167.685	9	ER	ER	1	5	0	86
TGGT1_226910	Amylo-alpha-1,6-glucosidase	cytosol	-0.24	1882	207.991	0	cytosol	cytosol	1	5	0	87
TGGT1_229140	MaoC family domain-containing protein	nucleus - non-chromatin	-0.04	324	35.97	0	nucleus - non-chromatin	nucleus - non-chromatin	0.993	5	0	88
TGGT1_230960	putative splicing factor 3b, subunit 3	nucleus - non-chromatin	-4.69	1233	135.744	0	nucleus - non-chromatin	nucleus - non-chromatin	1	5	0	89
TGGT1_232230	ribosomal protein RPL30	60S ribosome	-4.23	108	11.662	0	60S ribosome	60S ribosome	1	5	0	90
TGGT1_235020	putative COPI protein	cytosol	-4.46	1256	137.057	0	cytosol	cytosol	0.99	5	0	91
TGGT1_238940	putative GDP mannose 4,6-dehydratase	cytosol	-0.53	368	41.745	0	cytosol	cytosol	1	5	0	92
TGGT1_239740	dense granule protein GRA14	dense granules	2	408	44.753	0	dense granules	dense granules	1	5	0	93
TGGT1_251500	putative eukaryotic initiation factor-3, subunit 3	nucleus - non-chromatin	-3.35	600	65.658	0	nucleus - non-chromatin	nucleus - non-chromatin	0.72	5	0	94
TGGT1_253430	putative asparagine synthetase	cytosol	-0.53	588	65.868	0	cytosol	cytosol	1	5	0	95
TGGT1_258090	hypothetical protein	apical 1	-1.34	954	106.083	0	apical 1	apical 1	1	5	0	96
TGGT1_258390	putative DnaJ protein	apicoplast	-3.22	397	44.619	0	apicoplast	apicoplast	1	5	0	97
TGGT1_260180	hypothetical protein	mitochondrion - membranes	-4.07	157	17.941	0	mitochondrion - membranes	mitochondrion - membranes	1	5	0	98
TGGT1_262380	putative elongation factor Tu	endomembrane vesicles	-4.75	552	59.672	0	endomembrane vesicles	nucleus - chromatin	0.748	5	0	99
TGGT1_264440	signal recognition particle receptor beta subunit protein	ER	-4.66	347	37.468	1	ER	ER	1	5	0	100
TGGT1_271970	glideosome-associated protein with multiple-membrane spans GAPM3	IMC	-2.6	310	34.282	5	IMC	IMC	1	5	0	101
TGGT1_273520	PCI domain-containing protein	nucleus - non-chromatin	-3.26	601	67.341	0	nucleus - non-chromatin	nucleus - non-chromatin	1	5	0	102
TGGT1_290160	putative sortilin	Golgi	-3.67	1033	113.586	1	Golgi	Golgi	1	5	0	103
TGGT1_297745	hypothetical protein	ER	-5.34	3869	413.643	1	ER	mitochondrion - soluble	1	5	0	104
TGGT1_299050	ribosomal protein RPL17	60S ribosome	-5.22	195	22.269	0	60S ribosome	60S ribosome	1	5	0	105
TGGT1_306030	glutathione s-transferase, n-terminal domain containing protein	ER	0.8	333	37.831	0	ER	ER	1	5	0	106
TGGT1_200360	hypothetical protein	dense granules	2.63	186	20.245	0	dense granules	dense granules	1	4	0	107
TGGT1_201760	hypothetical protein	apical 1	0.54	336	37.305	0	apical 1	apical 1	1	4	0	108
TGGT1_201780	microneme protein MIC2	micronemes	-1.17	769	82.62	1	micronemes	micronemes	1	4	0	109
TGGT1_206390	hypothetical protein	N/A	0.54	313	34.346	0	N/A	N/A	N/A	4	0	110
TGGT1_214210	rRNA pseudouridine synthase	cytosol	-4.3	505	56.744	0	cytosol	cytosol	0.999	4	0	111
TGGT1_215260	carbamoylphosphate synthetase	cytosol	-0.19	1699	187.101	0	cytosol	cytosol	1	4	0	112
TGGT1_216790	putative ATP-binding cassette sub-family E member 1	nucleus - non-chromatin	-4.11	613	69.219	0	nucleus - non-chromatin	nucleus - non-chromatin	0.854	4	0	113
TGGT1_220510	hypothetical protein	apical 1	0.89	612	64.307	0	apical 1	apical 1	1	4	0	114
TGGT1_222350	hypothetical protein	apical 1	-1.31	410	47.898	0	apical 1	apical 1	1	4	0	115
TGGT1_222860	putative eukaryotic translation initiation factor	nucleus - non-chromatin	-4.47	756	88.392	0	nucleus - non-chromatin	nucleus - non-chromatin	1	4	0	116
TGGT1_224480	putative cell-cycle-associated protein kinase CLK	nucleus - non-chromatin	-1.32	1699	188.938	0	nucleus - non-chromatin	nucleus - non-chromatin	0.997	4	0	117
TGGT1_227952	14-3-3 superfamily protein	apical 1	-0.62	422	47.993	0	apical 1	apical 1	0.986	4	0	118
TGGT1_230210	alveolin domain containing intermediate filament IMC10	IMC	-4.7	560	61.175	0	IMC	IMC	1	4	0	119
TGGT1_235340	hypothetical protein	IMC	0.29	720	76.654	0	IMC	IMC	1	4	0	120
TGGT1_262150	kelch repeat and K+ channel tetramerisation domain containing protein	PM - peripheral 2	-3.85	818	88.985	0	PM - peripheral 2	nucleus - chromatin	0.75	4	0	121
TGGT1_263080	hypothetical protein	mitochondrion - membranes	-3.1	133	14.408	0	mitochondrion - membranes	mitochondrion - membranes	1	4	0	122
TGGT1_266630	hypothetical protein	apical 1	-4.16	582	67.321	0	apical 1	apical 1	1	4	0	123
TGGT1_267500	hypothetical protein	IMC	-0.72	230	25.697	0	IMC	IMC	0.853	4	0	124
TGGT1_271930	hypothetical protein	IMC	2.09	234	26.144	0	IMC	IMC	1	4	0	125
TGGT1_273090	cell division protein CDC48CY	cytosol	-6.01	811	89.397	0	cytosol	cytosol	1	4	0	126
TGGT1_278660	putative P-type ATPase4	Golgi	-4.77	1338	144.663	8	Golgi	PM - integral	0.736	4	0	127
TGGT1_278780	hypothetical protein	apical 1	-2.77	433	45.843	0	apical 1	apical 1	1	4	0	128
TGGT1_279420	hypothetical protein	rhoptries 1	-1.96	1329	144.974	0	rhoptries 1	rhoptries 1	1	4	0	129
TGGT1_292120	membrane occupation and recognition nexus protein MORN2	PM - peripheral 2	-0.04	465	49.282	0	PM - peripheral 2	PM - peripheral 2	1	4	0	130
TGGT1_293470	hypothetical protein	PM - peripheral 2	1.52	400	43.492	0	PM - peripheral 2	PM - peripheral 2	1	4	0	131
TGGT1_294200	glucose-6-phosphate 1-dehydrogenase	dense granules	1.49	560	62.736	1	dense granules	dense granules	1	4	0	132
TGGT1_297180	hypothetical protein	apical 1	-1.52	871	97.611	0	apical 1	apical 1	1	4	0	133
TGGT1_299780	hypothetical protein	dense granules	1.13	545	59.192	3	dense granules	dense granules	1	4	0	134
TGGT1_306220	hypothetical protein	nucleus - non-chromatin	-0.08	675	77.237	0	nucleus - non-chromatin	nucleus - non-chromatin	0.934	4	0	135
TGGT1_312480	putative uracil phosphoribosyltransferase FUR1	cytosol	0.43	244	27.646	0	cytosol	cytosol	1	4	0	136
TGGT1_316540	IMC sub-compartment protein ISP3	IMC	-0.63	164	18.391	0	IMC	IMC	0.934	4	0	137
TGGT1_317720	putative eukaryotic translation initiation factor 3 subunit 7	nucleus - non-chromatin	-4.82	609	68.767	0	nucleus - non-chromatin	nucleus - non-chromatin	1	4	0	138
TGGT1_319340	hypothetical protein	dense granules	-3.96	481	52.403	1	dense granules	dense granules	1	4	0	139
TGGT1_320210	WD domain, G-beta repeat domain containing protein	nucleus - non-chromatin	-5.76	515	56.081	0	nucleus - non-chromatin	nucleus - non-chromatin	1	4	0	140
TGGT1_201400	Sin3-associated polypeptide SAP18	nucleus - non-chromatin	-1.52	868	97.219	0	nucleus - non-chromatin	nucleus - non-chromatin	1	3	0	141
TGGT1_202460	diacylglycerol kinase accessory domain (presumed) domain-containing protein	PM - peripheral 2	-3.89	679	73.021	0	PM - peripheral 2	PM - peripheral 2	0.903	3	0	142
TGGT1_206610	pyruvate dehydrogenase complex subunit PDH-E2	apicoplast	-2.97	929	96.856	0	apicoplast	apicoplast	1	3	0	143
TGGT1_208560	carrier superfamily protein	apicoplast	-3.49	670	72.331	1	apicoplast	apicoplast	1	3	0	144
TGGT1_209600	hypothetical protein	cytosol	1.9	451	50.201	0	cytosol	cytosol	0.934	3	0	145
TGGT1_213910	hypothetical protein	ER	-3.24	403	43.611	2	ER	ER	1	3	0	146
TGGT1_217540	RNA recognition motif-containing protein	nucleus - non-chromatin	1.98	351	38.116	0	nucleus - non-chromatin	nucleus - non-chromatin	1	3	0	147
TGGT1_220240	hypothetical protein	dense granules	0.9	526	54.111	2	dense granules	dense granules	1	3	0	148
TGGT1_224060	putative thioredoxin	Golgi	-1.29	622	68.948	0	Golgi	Golgi	0.78	3	0	149
TGGT1_225550	phosphatidylserine decarboxylase	mitochondrion - membranes	-4.01	427	48.395	0	mitochondrion - membranes	mitochondrion - membranes	1	3	0	150
TGGT1_226580	hypothetical protein	ER	-4.07	380	42.739	1	ER	ER	1	3	0	151
TGGT1_227060	hypothetical protein	nucleus - chromatin	-1.4	1273	139.363	0	nucleus - chromatin	nucleus - chromatin	1	3	0	152
TGGT1_228170	inner membrane complex protein IMC2A	dense granules	-3.28	1596	182.336	1	dense granules	dense granules	1	3	0	153
TGGT1_230420	sarco/endoplasmic reticulum Ca2+-ATPase	ER	-5.43	1093	118.925	7	ER	ER	1	3	0	154
TGGT1_234420	ATPase, AAA family protein	mitochondrion - membranes	-5.08	588	66.763	0	mitochondrion - membranes	mitochondrion - membranes	1	3	0	155
TGGT1_238040B	protein disulfide-isomerase domain-containing protein		-3.48	203	22.617	0				3	0	156
TGGT1_238050	nuclease and tudor domain-containing protein	nucleus - non-chromatin	-0.44	1024	114.222	0	nucleus - non-chromatin	nucleus - non-chromatin	1	3	0	157
TGGT1_239400	hypothetical protein	IMC	-0.91	1265	133.935	0	IMC	IMC	0.67	3	0	158
TGGT1_239630	cytidine and deoxycytidylate deaminase zinc-binding region domain-containing protein	cytosol	0.24	445	47.43	0	cytosol	cytosol	0.994	3	0	159
TGGT1_240650	putative coatomer protein complex, subunit alpha	nucleus - chromatin	-4.62	1300	142.954	0	nucleus - chromatin	cytosol	0.999	3	0	160
TGGT1_243910	Cof family hydrolase subfamily protein	cytosol	1.57	374	40.65	0	cytosol	cytosol	1	3	0	161
TGGT1_245490	microneme protein MIC8	micronemes	-1.71	684	74.534	1	micronemes	micronemes	1	3	0	162
TGGT1_249030	endonuclease/exonuclease/phosphatase family protein	Golgi	1.64	541	60.257	0	Golgi	PM - integral	0.682	3	0	163
TGGT1_249390	glutamate/leucine/phenylalanine/valine dehydrogenase family protein	cytosol	1	1206	135.498	0	cytosol	cytosol	0.999	3	0	164
TGGT1_249680	RNA polymerase II associated Paf1 complex component PAF1	nucleolus	-3.45	577	61.628	0	nucleolus	nucleus - non-chromatin	0.988	3	0	165
TGGT1_249780	hypothetical protein	cytosol	1.62	328	35.518	0	cytosol	cytosol	1	3	0	166
TGGT1_250770	putative eukaryotic initiation factor-4A	cytosol	-4.13	412	46.673	0	cytosol	cytosol	1	3	0	167
TGGT1_255700	hypothetical protein	N/A	-4.1	3695	404.231	0	N/A	N/A	N/A	3	0	168
TGGT1_256980	glycerol-3-phosphate-acyltransferase	ER	-2.36	1002	110.254	4	ER	ER	1	3	0	169
TGGT1_256990	glycyl-tRNA synthetase	cytosol	-4.28	771	86.309	0	cytosol	cytosol	1	3	0	170
TGGT1_257530	transporter, major facilitator family protein	PM - integral	-4.73	504	54.531	12	PM - integral	PM - integral	1	3	0	171
TGGT1_258780	OTU family cysteine protease	PM - peripheral 2	0.74	363	40.672	0	PM - peripheral 2	PM - peripheral 2	1	3	0	172
TGGT1_260370	AtPH1 family protein	nucleus - chromatin	1.09	130	15.175	0	nucleus - chromatin	cytosol	0.748	3	0	173
TGGT1_260380	hypothetical protein	PM - peripheral 2	0.6	1108	119.275	0	PM - peripheral 2	nucleus - chromatin	0.539	3	0	174
TGGT1_260820	IMC sub-compartment protein ISP1	apical 1	0.36	176	19.413	0	apical 1	apical 1	1	3	0	175
TGGT1_265450	hexokinase	cytosol	-1.37	468	51.468	0	cytosol	cytosol	1	3	0	176
TGGT1_266080	hypothetical protein	apical 1	1.77	728	81.282	0	apical 1	apical 1	1	3	0	177
TGGT1_266760	isocitrate dehydrogenase	PM - peripheral 2	0.35	594	66.341	0	PM - peripheral 2	nucleus - chromatin	0.989	3	0	178
TGGT1_266990	beta-COP	nucleus - chromatin	-4.77	1103	121.984	0	nucleus - chromatin	nucleus - chromatin	1	3	0	179
TGGT1_267060	ribosomal protein RPL14	60S ribosome	-3.07	157	17.878	0	60S ribosome	60S ribosome	1	3	0	180
TGGT1_273870	SWI2/SNF2 ISWI-like (AT hook)	nucleus - chromatin	-6.34	1556	175.245	0	nucleus - chromatin	nucleus - chromatin	1	3	0	181
TGGT1_281580	putative PP2C	PM - peripheral 2	-1.06	673	71.857	0	PM - peripheral 2	PM - peripheral 2	1	3	0	182
TGGT1_286080	elongation factor 2 family protein	nucleus - non-chromatin	-4.92	1008	113.343	0	nucleus - non-chromatin	nucleus - non-chromatin	1	3	0	183
TGGT1_289880	hypothetical protein	Golgi	1.8	1326	148.478	2	Golgi	PM - integral	0.75	3	0	184
TGGT1_297470	putative myosin light chain 2	PM - peripheral 1	0.78	367	40.542	0	PM - peripheral 1	PM - peripheral 1	1	3	0	185
TGGT1_304740	rhoptry kinase family protein ROP35	dense granules	1.1	640	71.272	0	dense granules	dense granules	1	3	0	186
TGGT1_305290	putative vacuolar atp synthase subunit e	PM - peripheral 2	-1.4	345	39.129	0	PM - peripheral 2	nucleus - chromatin	1	3	0	187
TGGT1_305510	hypothetical protein	19S proteasome	-1.29	417	45.203	0	19S proteasome	cytosol	0.913	3	0	188
TGGT1_313070	hypothetical protein	mitochondrion - membranes	-0.27	333	35.545	1	mitochondrion - membranes	mitochondrion - membranes	1	3	0	189
TGGT1_313080	hypothetical protein	ER	-4.43	455	49.527	1	ER	ER	1	3	0	190
TGGT1_313140	isocitrate dehydrogenase	mitochondrion - soluble	-3.04	621	68.316	0	mitochondrion - soluble	mitochondrion - soluble	1	3	0	191
TGGT1_314810	ribosomal protein RPL7	60S ribosome	-3.44	258	30.122	0	60S ribosome	60S ribosome	1	3	0	192
TGGT1_315780	putative myosin regulatory light chain	apical 2	-0.12	206	23.124	0	apical 2	apical 2	1	3	0	193
TGGT1_318410	putative TCP-1 chaperonin	cytosol	-5.15	537	58.666	0	cytosol	cytosol	1	3	0	194
TGGT1_318510	putative N-ethylmaleimide-sensitive fusion protein	nucleus - chromatin	-4.36	751	83.467	0	nucleus - chromatin	nucleus - chromatin	1	3	0	195
TGGT1_411590	nucleoside-triphosphatase		N/A	417	46.332	0				3	0	196
TGGT1_202500	GAPM1a	N/A	-4.49	305	33.535	6	N/A	N/A	N/A	2	0	197
TGGT1_203240	hypothetical protein	ER	-0.49	739	80.263	3	ER	ER	1	2	0	198
TGGT1_205010	putative U2 small nuclear ribonucleoprotein family protein	nucleus - non-chromatin	-4.97	1386	150.773	0	nucleus - non-chromatin	nucleus - non-chromatin	1	2	0	199
TGGT1_206690	glideosome-associated protein with multiple-membrane spans GAPM2B	IMC	0.44	426	46.789	5	IMC	IMC	1	2	0	200
TGGT1_208530	nicotinate phosphoribosyltransferase	nucleus - non-chromatin	1.25	589	65.563	0	nucleus - non-chromatin	nucleus - non-chromatin	1	2	0	201
TGGT1_209720	hypothetical protein	mitochondrion - membranes	-1.64	218	23.416	4	mitochondrion - membranes	mitochondrion - membranes	1	2	0	202
TGGT1_210980	putative alternative splicing type 3 and	nucleus - non-chromatin	-5.1	554	64.529	0	nucleus - non-chromatin	nucleus - non-chromatin	0.998	2	0	203
TGGT1_211300	putative DUF74 family protein	mitochondrion - soluble	-0.5	373	39.748	0	mitochondrion - soluble	mitochondrion - soluble	1	2	0	204
TGGT1_211630	hypothetical protein	Golgi	1.07	213	23.612	0	Golgi	PM - peripheral 2	0.748	2	0	205
TGGT1_213067	hypothetical protein	dense granules	-0.21	452	50.159	1	dense granules	dense granules	1	2	0	206
TGGT1_216770	hypothetical protein	N/A	1.22	163	17.623	2	N/A	N/A	N/A	2	0	207
TGGT1_217480	hypothetical protein	nucleus - chromatin	-1.04	1589	174.701	0	nucleus - chromatin	nucleus - chromatin	1	2	0	208
TGGT1_221320	acetyl-CoA carboxylase ACC1	apicoplast	-3.6	2614	287.809	1	apicoplast	apicoplast	1	2	0	209
TGGT1_221522	adaptor complexes medium subunit family protein	nucleolus	-3.64	571	61.157	0	nucleolus	nucleus - chromatin	0.886	2	0	210
TGGT1_223390	putative activating signal cointegrator 1 complex subunit 3 family 1 ASCC3L1	nucleus - non-chromatin	-4.82	2207	248.413	0	nucleus - non-chromatin	nucleus - non-chromatin	1	2	0	211
TGGT1_223910	acyltransferase domain-containing protein	ER	-0.11	388	44.062	3	ER	ER	1	2	0	212
TGGT1_223960	ubiquitin interaction motif family protein	cytosol	-5.08	388	41.377	0	cytosol	cytosol	0.992	2	0	213
TGGT1_225730	putative membrane protein	mitochondrion - membranes	-3.65	128	14.904	0	mitochondrion - membranes	mitochondrion - membranes	1	2	0	214
TGGT1_226410	EF-1 guanine nucleotide exchange domain-containing protein	cytosol	2.47	328	36.029	0	cytosol	cytosol	1	2	0	215
TGGT1_226430	reticulon protein	ER	2.39	196	21.593	3	ER	ER	1	2	0	216
TGGT1_226730	aconitate hydratase ACN/IRP	mitochondrion - soluble	-4.73	1055	114.903	0	mitochondrion - soluble	mitochondrion - soluble	1	2	0	217
TGGT1_228290	phospholipase/carboxylesterase	cytosol	0.93	491	52.513	0	cytosol	cytosol	0.917	2	0	218
TGGT1_230380	protein translocation complex, SEC61 gamma subunit	ER	-4.61	149	16.8	3	ER	ER	1	2	0	219
TGGT1_231160	hypothetical protein	IMC	-1.6	178	18.296	0	IMC	IMC	0.698	2	0	220
TGGT1_231370	phospholipase, patatin family protein	apicoplast	-4.05	2904	315.613	1	apicoplast	apicoplast	1	2	0	221
TGGT1_232180	UBA/TS-N domain-containing protein	ER	-1.57	1865	206.851	1	ER	ER	1	2	0	222
TGGT1_233100	SPFH domain / Band 7 family protein	mitochondrion - membranes	-4.52	290	32.061	1	mitochondrion - membranes	mitochondrion - membranes	1	2	0	223
TGGT1_233110	IMP dehydrogenasa	cytosol	-1.21	551	59.047	0	cytosol	cytosol	1	2	0	224
TGGT1_238190	DNA-directed RNA polymerase II RPB3	nucleus - non-chromatin	-4.42	484	51.72	0	nucleus - non-chromatin	nucleus - non-chromatin	1	2	0	225
TGGT1_239330	ribosomal protein RPL37	60S ribosome	-4.25	98	11.221	0	60S ribosome	60S ribosome	1	2	0	226
TGGT1_240590	DNA-directed RNA polymerase II RPB5	nucleus - non-chromatin	-5.78	205	24.018	0	nucleus - non-chromatin	40S ribosome	0.716	2	0	227
TGGT1_244200	putative 2-oxoglutarate dehydrogenase e1 component, mitochondrial precursor	mitochondrion - soluble	-4.8	1116	124.251	0	mitochondrion - soluble	mitochondrion - soluble	1	2	0	228
TGGT1_248250	putative translation initiation factor IF-2	nucleus - non-chromatin	-2.7	112	12.567	0	nucleus - non-chromatin	nucleus - non-chromatin	1	2	0	229
TGGT1_248390	ribosomal protein RPL26	60S ribosome	-3.23	141	16.309	0	60S ribosome	60S ribosome	1	2	0	230
TGGT1_248630	actin-related protein ARP1	cytosol	-1.82	383	42.347	0	cytosol	cytosol	0.992	2	0	231
TGGT1_253290	valyl-tRNA synthetase	cytosol	-3.82	1106	124.91	0	cytosol	cytosol	1	2	0	232
TGGT1_254880	Alpha-galactosidase	rhoptries 2	-1.37	747	81.862	2	rhoptries 2	rhoptries 2	1	2	0	233
TGGT1_255190	myosin C	IMC	2.25	1171	132.672	0	IMC	IMC	1	2	0	234
TGGT1_258060	putative myosin heavy chain	mitochondrion - membranes	-4.07	208	23.334	0	mitochondrion - membranes	mitochondrion - membranes	1	2	0	235
TGGT1_258870B	hypothetical protein		0.75	472	52.111	1				2	0	236
TGGT1_260440	nuclear factor NF3	cytosol	0.03	312	34.1	0	cytosol	cytosol	0.991	2	0	237
TGGT1_261440	ARM repeats containing protein	rhoptries 2	-2.1	274	30.51	0	rhoptries 2	rhoptries 2	1	2	0	238
TGGT1_261570	ribosomal protein RPL7A	60S ribosome	-4.03	276	31.032	0	60S ribosome	60S ribosome	1	2	0	239
TGGT1_262040	SAC3/GANP family protein	cytosol	-0.03	269	29.694	0	cytosol	cytosol	0.979	2	0	240
TGGT1_263320	hypothetical protein	nucleus - non-chromatin	-0.63	403	42.137	0	nucleus - non-chromatin	nucleus - non-chromatin	1	2	0	241
TGGT1_263500	putative vacuolar protein sorting-associated protein 26	cytosol	-4.09	368	42.234	0	cytosol	cytosol	0.988	2	0	242
TGGT1_265190	Ulp1 protease family, C-terminal catalytic domain-containing protein	N/A	-5.29	3028	329.931	0	N/A	N/A	N/A	2	0	243
TGGT1_269650	FFD and TFG box motifs protein	nucleus - non-chromatin	-1.68	492	51.441	0	nucleus - non-chromatin	nucleus - non-chromatin	1	2	0	244
TGGT1_272290	pyruvate dehydrogenase complex subunit PD-HE1Beta	apicoplast	-0.18	470	49.988	0	apicoplast	apicoplast	1	2	0	245
TGGT1_272910	T-complex protein 1 delta subunit	cytosol	-4.41	542	58.675	0	cytosol	cytosol	1	2	0	246
TGGT1_274120	hypothetical protein	N/A	0.64	674	74.349	0	N/A	N/A	N/A	2	0	247
TGGT1_275490	hypothetical protein	nucleus - chromatin	-4.18	1999	216.337	0	nucleus - chromatin	nucleus - chromatin	1	2	0	248
TGGT1_275770	hypothetical protein	ER	-0.95	283	31.748	2	ER	ER	1	2	0	249
TGGT1_277850	trypsin domain-containing protein	nucleus - non-chromatin	-0.63	741	81.062	0	nucleus - non-chromatin	nucleus - non-chromatin	1	2	0	250
TGGT1_278270	putative nucleolar protein, structural component of H/ACA snoRNP	19S proteasome	-2.87	64	7.483	0	19S proteasome	cytosol	0.973	2	0	251
TGGT1_281640	hypothetical protein	ER	-2.02	948	99.97	7	ER	ER	1	2	0	252
TGGT1_282140	cwf21 protein	nucleus - non-chromatin	-3.44	681	81.717	0	nucleus - non-chromatin	nucleus - non-chromatin	1	2	0	253
TGGT1_285510	hypothetical protein	mitochondrion - membranes	-1.87	166	18.384	0	mitochondrion - membranes	mitochondrion - membranes	1	2	0	254
TGGT1_288340	UBX domain-containing protein	ER	-0.46	492	54.366	0	ER	ER	1	2	0	255
TGGT1_288500	FAD Malate-dehydrogenase (MDH-FAD)	mitochondrion - soluble	-0.79	550	60.337	0	mitochondrion - soluble	mitochondrion - soluble	1	2	0	256
TGGT1_289530	ribosomal protein RPL19	60S ribosome	-4.38	187	22.16	0	60S ribosome	60S ribosome	1	2	0	257
TGGT1_289830	putative eukaryotic initiation factor-3, delta subunit	nucleus - non-chromatin	-4.89	335	37.767	0	nucleus - non-chromatin	nucleus - non-chromatin	0.995	2	0	258
TGGT1_300000	ribosomal protein RPL18	60S ribosome	-5.59	187	21.17	0	60S ribosome	60S ribosome	1	2	0	259
TGGT1_304670	leucine rich repeat-containing protein	IMC	2.39	338	38.295	0	IMC	IMC	1	2	0	260
TGGT1_305800	6-pyruvoyl tetrahydrobiopterin synthase	cytosol	0.34	475	49.002	0	cytosol	cytosol	1	2	0	261
TGGT1_311040	hypothetical protein	N/A	0.29	351	38.091	0	N/A	N/A	N/A	2	0	262
TGGT1_311290	protein tyrosine phosphatase family protein, ptpla protein	ER	-3.86	274	30.563	3	ER	ER	1	2	0	263
TGGT1_313390	ribosomal protein RPL6	60S ribosome	-3.92	322	36.357	0	60S ribosome	60S ribosome	1	2	0	264
TGGT1_313410	proteasome 26S regulatory subunit	19S proteasome	-4.77	1091	117.679	0	19S proteasome	19S proteasome	1	2	0	265
TGGT1_313670	adaptin n terminal region domain-containing protein	nucleus - chromatin	-4.27	1010	107.034	0	nucleus - chromatin	nucleus - chromatin	0.996	2	0	266
TGGT1_314070	hypothetical protein	cytosol	1.83	205	22.768	0	cytosol	cytosol	1	2	0	267
TGGT1_320480	Rab11b	Golgi	-5.06	226	24.857	0	Golgi	PM - integral	0.749	2	0	268
TGGT1_321680	hypothetical protein	19S proteasome	-0.07	372	40.689	0	19S proteasome	cytosol	1	2	0	269
TGGT1_411470	putative transmembrane protein		N/A	367	40.32	1				2	0	270
TGGT1_200470	hypothetical protein	19S proteasome	0.19	616	65.048	0	19S proteasome	cytosol	0.64	1	0	271
TGGT1_201630B	protein phosphatase 2C domain-containing protein		1.65	256	29.119	0				1	0	272
TGGT1_202180	hypothetical protein	N/A	-5.46	1320	145.812	0	N/A	N/A	N/A	1	0	273
TGGT1_202610	protein phosphatase 2C domain-containing protein	dense granules	0.96	852	94.105	1	dense granules	dense granules	1	1	0	274
TGGT1_202760	hypothetical protein	19S proteasome	-0.19	364	38.654	0	19S proteasome	nucleus - non-chromatin	1	1	0	275
TGGT1_203370	hypothetical protein	nucleus - non-chromatin	-4.25	774	81.108	0	nucleus - non-chromatin	nucleus - non-chromatin	1	1	0	276
TGGT1_203780	hypothetical protein	nucleus - chromatin	-3.38	1475	145.219	0	nucleus - chromatin	nucleus - chromatin	1	1	0	277
TGGT1_203810	kelch repeat-containing protein	outlier	0.49	531	58.047	0	outlier	dense granules	1	1	0	278
TGGT1_203990	rhoptry protein ROP12	rhoptries 1	1.63	236	25.455	1	rhoptries 1	rhoptries 1	1	1	0	279
TGGT1_205580	nuclear factor NF4	nucleus - chromatin	-4.01	497	51.221	0	nucleus - chromatin	nucleus - chromatin	1	1	0	280
TGGT1_206670	hypothetical protein	nucleus - non-chromatin	-4.02	2072	218.452	0	nucleus - non-chromatin	nucleus - non-chromatin	1	1	0	281
TGGT1_207060	ribonucleoside-diphosphate reductase small subunit	nucleus - chromatin	-4.35	391	44.569	0	nucleus - chromatin	nucleus - chromatin	1	1	0	282
TGGT1_207830	MORN repeat-containing protein	PM - peripheral 2	1.53	366	39.834	0	PM - peripheral 2	PM - peripheral 2	1	1	0	283
TGGT1_209020	hypothetical protein	mitochondrion - soluble	0.12	934	101.849	0	mitochondrion - soluble	mitochondrion - membranes	0.819	1	0	284
TGGT1_209190	ABC transporter transmembrane region domain-containing protein	mitochondrion - soluble	0.82	798	85.583	5	mitochondrion - soluble	mitochondrion - soluble	0.995	1	0	285
TGGT1_209210	hypothetical protein	nucleus - non-chromatin	-3.36	1492	166.895	0	nucleus - non-chromatin	nucleus - non-chromatin	1	1	0	286
TGGT1_209680	hypothetical protein	mitochondrion - membranes	-1.02	595	64.388	0	mitochondrion - membranes	mitochondrion - membranes	1	1	0	287
TGGT1_209850	RNA recognition motif-containing protein	19S proteasome	1.18	1412	170.987	0	19S proteasome	cytosol	0.956	1	0	288
TGGT1_209860	SRP40, C-terminal domain-containing protein	N/A	-3.42	424	47.531	0	N/A	N/A	N/A	1	0	289
TGGT1_211420	RNA recognition motif-containing protein	19S proteasome	-5.22	189	22.805	0	19S proteasome	cytosol	0.905	1	0	290
TGGT1_214270	putative translation initiation factor IF-2	cytosol	-5.99	1146	126.239	0	cytosol	cytosol	1	1	0	291
TGGT1_214840	AP2 domain transcription factor AP2X-7	nucleus - chromatin	-3.39	1869	184.029	0	nucleus - chromatin	nucleus - chromatin	1	1	0	292
TGGT1_215060	putative small GTP-binding protein sar1	nucleus - chromatin	-6.29	192	22.139	0	nucleus - chromatin	nucleus - chromatin	1	1	0	293
TGGT1_215350	hypothetical protein	mitochondrion - membranes	1.82	145	16.142	0	mitochondrion - membranes	mitochondrion - membranes	1	1	0	294
TGGT1_216630	putative trigger factor protein	apicoplast	-5.84	1039	114.133	0	apicoplast	apicoplast	1	1	0	295
TGGT1_216750	Paf1/RNA polymerase II complex component LEO1	nucleolus	-0.55	377	42.554	0	nucleolus	nucleus - non-chromatin	0.955	1	0	296
TGGT1_217050	ADA2-A transcriptional co-activator SAGA component	nucleus - chromatin	-4.55	1212	127.214	0	nucleus - chromatin	nucleus - chromatin	1	1	0	297
TGGT1_217740	3-ketoacyl-(acyl-carrier-protein) reductase	apicoplast	-1.89	376	39.01	0	apicoplast	apicoplast	1	1	0	298
TGGT1_218540	putative peptidase S15	ER	0.53	412	45.147	1	ER	ER	1	1	0	299
TGGT1_267810	Rab 5	Golgi	-4.48	241	26.503	0	Golgi	endomembrane vesicles	0.752	1	0	300
TGGT1_221950	putative splicesome-associated protein	nucleus - non-chromatin	-6	559	64.999	0	nucleus - non-chromatin	nucleus - non-chromatin	1	1	0	301
TGGT1_222130	hypothetical protein	N/A	-2.89	198	22.816	0	N/A	N/A	N/A	1	0	302
TGGT1_223550	hypothetical protein	nucleolus	1.33	407	45.34	4	nucleolus	dense granules	0.973	1	0	303
TGGT1_223790	hypothetical protein	apical 1	0	1003	110.13	0	apical 1	apical 1	1	1	0	304
TGGT1_224580	RNA recognition motif-containing protein	nucleus - non-chromatin	-3.8	539	54.386	0	nucleus - non-chromatin	nucleus - non-chromatin	1	1	0	305
TGGT1_224960	hypothetical protein	ER	-5.1	247	28.677	1	ER	ER	1	1	0	306
TGGT1_225150	hypothetical protein	rhoptries 1	0.53	691	76.85	2	rhoptries 1	rhoptries 1	1	1	0	307
TGGT1_225160	hypothetical protein	dense granules	2.07	401	45.415	2	dense granules	dense granules	1	1	0	308
TGGT1_226590	putative cytochrome C oxidase subunit IIa	mitochondrion - membranes	-3.8	299	34.489	1	mitochondrion - membranes	mitochondrion - membranes	1	1	0	309
TGGT1_226710	hypothetical protein	ER	0.4	297	33.286	6	ER	ER	1	1	0	310
TGGT1_227000	hypothetical protein	apical 1	-3.17	1082	119.379	0	apical 1	apical 1	1	1	0	311
TGGT1_229640	hypothetical protein	apical 1	-0.1	1289	137.362	0	apical 1	apical 1	1	1	0	312
TGGT1_230030	WD domain, G-beta repeat-containing protein	19S proteasome	0.81	797	84.188	0	19S proteasome	cytosol	0.992	1	0	313
TGGT1_230180	hypothetical protein	dense granules	2.86	542	57.303	1	dense granules	dense granules	1	1	0	314
TGGT1_233890	hypothetical protein	mitochondrion - membranes	-3.98	683	73.666	0	mitochondrion - membranes	mitochondrion - membranes	1	1	0	315
TGGT1_234190	putative serine hydroxymethyltransferase 2	cytosol	-4.23	595	65.247	0	cytosol	cytosol	0.999	1	0	316
TGGT1_235620	deoxyhypusine synthase	cytosol	-4.87	457	50.34	0	cytosol	cytosol	1	1	0	317
TGGT1_236910	putative U2 snRNP auxiliary factor	nucleus - non-chromatin	-3.26	254	29.492	0	nucleus - non-chromatin	nucleus - non-chromatin	1	1	0	318
TGGT1_237230	hypothetical protein	dense granules	2.83	213	23.906	1	dense granules	dense granules	1	1	0	319
TGGT1_239610	hypothetical protein	mitochondrion - membranes	-2.3	612	65.662	1	mitochondrion - membranes	mitochondrion - membranes	1	1	0	320
TGGT1_240690	S-adenosyl methionine synthetase	cytosol	-4.44	415	45.894	0	cytosol	cytosol	1	1	0	321
TGGT1_243210	DUF862 domain-containing protein	N/A	-0.73	1093	120.051	0	N/A	N/A	N/A	1	0	322
TGGT1_243298	ICE family protease (caspase) p20 domain-containing protein	N/A	-2.97	2055	220.875	0	N/A	N/A	N/A	1	0	323
TGGT1_245640	hypothetical protein	apical 1	-0.33	416	46.485	0	apical 1	apical 1	1	1	0	324
TGGT1_245680	ribosomal protein RPL21	60S ribosome	-3.65	157	17.894	0	60S ribosome	60S ribosome	1	1	0	325
TGGT1_246500	surp module domain-containing protein	nucleus - non-chromatin	-5.56	658	71.702	0	nucleus - non-chromatin	nucleus - non-chromatin	1	1	0	326
TGGT1_248225	putative PF2 arrest specific protein 8/11	N/A	-0.91	467	54.566	0	N/A	N/A	N/A	1	0	327
TGGT1_248460	putative ubiquitin	Golgi	1.18	216	24.405	0	Golgi	PM - integral	0.691	1	0	328
TGGT1_249270	putative protein disulfide isomerase-related protein (provisional)	apicoplast	-4.56	547	59.881	0	apicoplast	apicoplast	1	1	0	329
TGGT1_252440	peptidase c13 family protein	ER	-3.99	547	59.736	0	ER	ER	1	1	0	330
TGGT1_253360	hypothetical protein	Golgi	-2.68	391	43.589	1	Golgi	PM - integral	0.75	1	0	331
TGGT1_255980	hypothetical protein	ER	-0.05	670	75.286	1	ER	ER	1	1	0	332
TGGT1_257680	myosin light chain MLC1	IMC	-2.7	213	24.124	0	IMC	IMC	1	1	0	333
TGGT1_258750	hypothetical protein	N/A	-0.27	418	44.197	0	N/A	N/A	N/A	1	0	334
TGGT1_259640	nucleoporin autopeptidase	nucleus - chromatin	-4.08	2894	302.322	0	nucleus - chromatin	nucleus - chromatin	0.697	1	0	335
TGGT1_260520	hypothetical protein	dense granules	1.9	742	77.063	0	dense granules	dense granules	1	1	0	336
TGGT1_260670	putative centrin	outlier	-4.46	238	26.582	0	outlier	nucleus - chromatin	0.735	1	0	337
TGGT1_262730	rhoptry protein ROP16	rhoptries 1	1.11	707	76.135	0	rhoptries 1	rhoptries 1	1	1	0	338
TGGT1_263300	eukaryotic porin protein	mitochondrion - membranes	-3.67	290	31.352	0	mitochondrion - membranes	mitochondrion - membranes	1	1	0	339
TGGT1_263810	hypothetical protein	PM - peripheral 2	0.86	213	23.749	1	PM - peripheral 2	ER	0.995	1	0	340
TGGT1_266060	ribosomal protein RPSA	cytosol	-5.48	287	31.512	0	cytosol	cytosol	0.999	1	0	341
TGGT1_266120	thioredoxin-dependent peroxidase TPX1/2	PM - peripheral 2	-0.62	333	37.212	0	PM - peripheral 2	Golgi	0.796	1	0	342
TGGT1_266810	hypothetical protein	ER	-4.42	316	34.45	2	ER	ER	1	1	0	343
TGGT1_267080	putative 26S protease regulatory subunit 4	19S proteasome	-4.66	441	49.135	0	19S proteasome	19S proteasome	1	1	0	344
TGGT1_267350	LSM domain-containing protein	N/A	-3.9	121	13.536	0	N/A	N/A	N/A	1	0	345
TGGT1_267600	FHA domain-containing protein	cytosol	0.74	732	86.202	0	cytosol	cytosol	0.997	1	0	346
TGGT1_269330	hypothetical protein	N/A	-3.15	254	28.385	0	N/A	N/A	N/A	1	0	347
TGGT1_269980	putative preprotein translocase Sec61	ER	-5.15	473	52.165	8	ER	ER	1	1	0	348
TGGT1_270770	PWI domain-containing protein	nucleus - chromatin	-3.73	782	87.179	0	nucleus - chromatin	nucleus - non-chromatin	0.557	1	0	349
TGGT1_270810	hypothetical protein	nucleus - chromatin	-5	567	60.678	0	nucleus - chromatin	nucleus - chromatin	1	1	0	350
TGGT1_271610	pyrroline-5-carboxylate reductase	PM - peripheral 2	0.85	375	40.757	0	PM - peripheral 2	nucleus - chromatin	0.994	1	0	351
TGGT1_275860	hypothetical protein	dense granules	2.13	383	43.248	1	dense granules	dense granules	0.996	1	0	352
TGGT1_276170	phosphatidylinositol 3- and 4-kinase	cytosol	-3.91	1228	134.608	0	cytosol	cytosol	1	1	0	353
TGGT1_278050	putative proteasome subunit alpha type 1	20S proteasome	-4.82	247	27.242	0	20S proteasome	20S proteasome	1	1	0	354
TGGT1_278720	hypothetical protein	mitochondrion - membranes	0.06	655	71.657	0	mitochondrion - membranes	mitochondrion - membranes	1	1	0	355
TGGT1_279430	cwf18 pre-mRNA splicing factor protein	nucleolus	-2.6	152	17.51	0	nucleolus	nucleus - non-chromatin	0.999	1	0	356
TGGT1_283550	hypothetical protein	nucleus - chromatin	-5.01	4211	455.795	0	nucleus - chromatin	nucleus - chromatin	0.984	1	0	357
TGGT1_285240	3-oxo-5-alpha-steroid 4-dehydrogenase	ER	-3.49	347	40.102	4	ER	ER	1	1	0	358
TGGT1_285980B	glucosephosphate-mutase GPM1		1.5	307	34.481	0				1	0	359
TGGT1_288630	putative nucleosome assembly protein (NAP)	cytosol	1.92	281	32.081	0	cytosol	cytosol	1	1	0	360
TGGT1_288830	NADH dehydrogenase (NDH2-II)	mitochondrion - membranes	-0.88	657	72.124	0	mitochondrion - membranes	mitochondrion - membranes	1	1	0	361
TGGT1_294340	hypothetical protein	IMC	0.7	345	37.757	1	IMC	IMC	0.89	1	0	362
TGGT1_294350	DEAD/DEAH box helicase domain-containing protein	nucleus - non-chromatin	-4.32	2434	273.734	0	nucleus - non-chromatin	nucleus - non-chromatin	0.995	1	0	363
TGGT1_306400	hypothetical protein	nucleus - chromatin	0.51	1403	152.216	0	nucleus - chromatin	nucleus - chromatin	1	1	0	364
TGGT1_310070	putative methyltransferase	PM - peripheral 2	-1.22	224	25.336	0	PM - peripheral 2	cytosol	1	1	0	365
TGGT1_310410	WD domain, G-beta repeat-containing protein	N/A	-0.56	2083	222.897	0	N/A	N/A	N/A	1	0	366
TGGT1_310460	Rab6	Golgi	-0.13	209	23.471	0	Golgi	PM - peripheral 2	0.75	1	0	367
TGGT1_310670	putative glycogen phosphorylase 1	cytosol	1.01	912	105.466	0	cytosol	cytosol	1	1	0	368
TGGT1_311780	Zn-containing alcohol dehydrogenase	N/A	0.28	397	42.573	0	N/A	N/A	N/A	1	0	369
TGGT1_312090	ribosomal protein RPL23	60S ribosome	-4.32	139	14.819	0	60S ribosome	60S ribosome	1	1	0	370
TGGT1_312600	heat shock protein HSP21	cytosol	0.55	195	21.293	0	cytosol	cytosol	0.83	1	0	371
TGGT1_313400	DnaJ domain-containing protein	nucleus - chromatin	-1.33	293	31.966	0	nucleus - chromatin	nucleus - chromatin	0.996	1	0	372
TGGT1_313910	RNA recognition motif 2 protein	nucleus - non-chromatin	-5.42	903	99.624	0	nucleus - non-chromatin	nucleus - non-chromatin	0.892	1	0	373
TGGT1_315220	rhoptry protein ROP14	rhoptries 2	-0.78	1061	121.925	9	rhoptries 2	rhoptries 2	1	1	0	374
TGGT1_315320	SAG-related sequence SRS52A	PM - peripheral 1	-0.48	329	34.236	1	PM - peripheral 1	PM - peripheral 1	1	1	0	375
TGGT1_315610	hypothetical protein	nucleolus	1.33	158	15.971	0	nucleolus	nucleus - chromatin	1	1	0	376
TGGT1_315920	DNA-directed RNA polymerase II RPB11A	nucleus - non-chromatin	-2.4	178	19.788	0	nucleus - non-chromatin	nucleus - non-chromatin	0.766	1	0	377
TGGT1_317705	enoyl-CoA hydratase/isomerase family protein	nucleolus	-0.45	371	40.832	0	nucleolus	dense granules	0.999	1	0	378
TGGT1_318230	phosphoglycerate kinase PGKI	cytosol	-4.52	417	44.676	0	cytosol	cytosol	1	1	0	379
TGGT1_319300	hypothetical protein	ER	-4.89	1011	113.68	8	ER	ER	1	1	0	380
TGGT1_320030	hypothetical protein	apical 1	-0.19	752	81.715	0	apical 1	apical 1	1	1	0	381
TGGT1_320640	peptidylprolyl isomerase domain-containing protein	cytosol	-4.78	762	85.701	0	cytosol	cytosol	1	1	0	382
TGGT1_363940	putative transmembrane protein		2.77	490	52.238	2				1	0	383
TGGT1_205380	fructose-bisphospatase I	nucleus - chromatin	-1.67	388	42.233	0	nucleus - chromatin	nucleus - chromatin	1	0	0	384
TGGT1_222160	aldehyde dehydrogenase	cytosol	-0.64	497	53.73	0	cytosol	cytosol	1	0	0	385
TGGT1_229250A	ribosomal protein RPL28		-6.04	74	8.345	0				0	0	386
TGGT1_229930	p25-alpha family protein	nucleus - chromatin	1.91	163	17.34	0	nucleus - chromatin	nucleus - chromatin	0.994	0	0	387
TGGT1_245770A	hypothetical protein		1.2	349	38.733	0				0	0	388
TGGT1_248190	hypothetical protein	N/A	-0.06	962	107.109	0	N/A	N/A	N/A	0	0	389
TGGT1_271050	SAG-related sequence SRS34A	PM - peripheral 1	1.72	186	18.981	0	PM - peripheral 1	PM - peripheral 1	1	0	0	390
TGGT1_462965	formin domain-containing protein		-2.8	4707	514.547	0				0	0	391
TGGT1_231640	alveolin domain containing intermediate filament IMC1	IMC	-4	609	69.596	0	IMC	IMC	1	49	1	392
TGGT1_263520	microtubule associated protein SPM1	tubulin cytoskeleton	1.21	351	38.738	0	tubulin cytoskeleton	tubulin cytoskeleton	1	26	1	393
TGGT1_221670	transcriptional elongation factor FACT140	cytosol	-4.55	1198	134.599	0	cytosol	cytosol	0.714	20	1	394
TGGT1_208030	microneme protein MIC4	micronemes	0.83	580	63.021	0	micronemes	micronemes	1	19	1	395
TGGT1_232410	PDI family protein	tubulin cytoskeleton	0.99	220	24.909	0	tubulin cytoskeleton	tubulin cytoskeleton	1	18	1	396
TGGT1_280370	hypothetical protein	nucleus - non-chromatin	-2.14	761	81.838	0	nucleus - non-chromatin	nucleus - non-chromatin	0.634	18	1	397
TGGT1_288650	dense granule protein GRA12	dense granules	1.75	436	47.913	1	dense granules	dense granules	1	18	1	398
TGGT1_319560	microneme protein MIC3	micronemes	2.36	383	40.528	0	micronemes	micronemes	1	13	1	399
TGGT1_221620	putative beta-tubulin	tubulin cytoskeleton	-2.8	449	50.037	0	tubulin cytoskeleton	tubulin cytoskeleton	1	12	1	400
TGGT1_227620	dense granule protein GRA2	dense granules	2.47	185	19.843	0	dense granules	dense granules	1	11	1	401
TGGT1_276140	ADP ribosylation factor ARF1	nucleus - chromatin	-1.44	551	61.744	0	nucleus - chromatin	nucleus - chromatin	0.994	10	1	402
TGGT1_240600	putative chaperonin cpn60	apicoplast	-3.32	667	72.224	1	apicoplast	apicoplast	1	9	1	403
TGGT1_305520	ribosomal protein RPS2	40S ribosome	-4.24	269	29.336	0	40S ribosome	40S ribosome	1	9	1	404
TGGT1_209910	histone H2Bv	nucleus - chromatin	-4.05	123	13.732	0	nucleus - chromatin	nucleus - chromatin	1	8	1	405
TGGT1_248480	ribosomal protein RPS9	40S ribosome	-4.26	188	21.684	0	40S ribosome	40S ribosome	1	8	1	406
TGGT1_261250	histone H2A1	nucleolus	-3.39	180	19.546	0	nucleolus	nucleus - chromatin	0.982	8	1	407
TGGT1_219850	prolyl-tRNA synthetase (ProRS)	cytosol	-4.45	830	93.445	0	cytosol	cytosol	1	7	1	408
TGGT1_247470	putative nucleolar protein	cytosol	-3.33	536	59.94	0	cytosol	cytosol	0.993	7	1	409
TGGT1_290700	hypothetical protein	dense granules	1.31	312	34.475	0	dense granules	dense granules	1	7	1	410
TGGT1_223940	GAP45 protein	IMC	-4.14	245	27.318	0	IMC	IMC	1	5	1	411
TGGT1_248740	hypothetical protein	apical 1	-4.02	1283	140.083	0	apical 1	apical 1	1	5	1	412
TGGT1_289330	ubiquitin carboxyl-terminal hydrolase family 2 protein	nucleus - chromatin	-4.51	2291	247.724	0	nucleus - chromatin	cytosol	0.974	5	1	413
TGGT1_294670	translation initiation factor 3 subunit	nucleus - non-chromatin	-3.91	277	31.813	0	nucleus - non-chromatin	nucleus - non-chromatin	1	5	1	414
TGGT1_309600	hypothetical protein	dense granules	1.5	960	106.575	0	dense granules	dense granules	1	5	1	415
TGGT1_309730	thioredoxin reductase	cytosol	-1.98	662	70.694	0	cytosol	cytosol	1	5	1	416
TGGT1_321620	dynamin-related protein DRPB	nucleus - chromatin	-4.91	860	95.931	0	nucleus - chromatin	nucleus - chromatin	1	5	1	417
TGGT1_231910	ATP synthase F1 gamma subunit	mitochondrion - membranes	-3.94	314	34.53	0	mitochondrion - membranes	mitochondrion - membranes	1	4	1	418
TGGT1_232250	catalase	cytosol	2.08	502	57.27	0	cytosol	cytosol	1	4	1	419
TGGT1_249180	bifunctional dihydrofolate reductase-thymidylate synthase	nucleus - non-chromatin	N/A	610	68.752	0	nucleus - non-chromatin	nucleus - non-chromatin	0.63	4	1	420
TGGT1_262670	ribosomal protein RPL18A	60S ribosome	-4.54	183	21.33	0	60S ribosome	60S ribosome	1	4	1	421
TGGT1_284540	ATP synthase F1, delta subunit protein	mitochondrion - membranes	-3.94	252	27.635	0	mitochondrion - membranes	mitochondrion - membranes	1	4	1	422
TGGT1_286630	redoxin domain-containing protein	apicoplast	1.57	292	31.121	1	apicoplast	apicoplast	1	4	1	423
TGGT1_305980	pyruvate dehydrogenase complex subunit PDH-E3I	apicoplast	-1.38	638	66.78	0	apicoplast	apicoplast	1	4	1	424
TGGT1_306960	phenylalanine--tRNA ligase, beta subunit protein	cytosol	-3.92	675	74.556	0	cytosol	cytosol	1	4	1	425
TGGT1_408800	NTPase		2.93	188	20.959	0				4	1	426
TGGT1_202230	histone deacetylase HDAC5	nucleus - chromatin	-3.66	1452	154.054	0	nucleus - chromatin	nucleus - chromatin	0.923	3	1	427
TGGT1_205420	aspartate-semialdehyde dehydrogenase	N/A	0.36	399	42.709	0	N/A	N/A	N/A	3	1	428
TGGT1_219590	RuvB family 1 protein	nucleus - chromatin	-4.12	492	52.936	0	nucleus - chromatin	cytosol	0.898	3	1	429
TGGT1_228490	hypothetical protein	cytosol	-3.71	394	43.25	0	cytosol	cytosol	1	3	1	430
TGGT1_228630	hypothetical protein	apicoplast	-4.48	328	34.744	1	apicoplast	apicoplast	1	3	1	431
TGGT1_231140	ribosomal protein RPS25	40S ribosome	-3.46	161	18.667	0	40S ribosome	40S ribosome	1	3	1	432
TGGT1_264040	hypothetical protein	mitochondrion - membranes	-2.54	220	24.547	0	mitochondrion - membranes	mitochondrion - membranes	1	3	1	433
TGGT1_308000	Gpi16 subunit, GPI transamidase component protein	ER	-5.22	769	83.547	2	ER	ER	1	3	1	434
TGGT1_311240	putative DnaJ family chaperone	cytosol	-3.96	426	47.449	0	cytosol	cytosol	0.927	3	1	435
TGGT1_311430	fibrillarin	nucleolus	-5.21	303	31.932	0	nucleolus	nucleolus	1	3	1	436
TGGT1_214440	4'-phosphopantetheinyl transferase superfamily protein	nucleus - chromatin	2.14	437	48.49	0	nucleus - chromatin	nucleus - chromatin	1	2	1	437
TGGT1_215460	ribosomal protein RPS24	40S ribosome	-3.44	267	30.375	0	40S ribosome	40S ribosome	0.981	2	1	438
TGGT1_216260	putative eukaryotic initiation factor-2B, gamma subunit	cytosol	-4.15	525	58.016	0	cytosol	cytosol	1	2	1	439
TGGT1_216860	DEAD (Asp-Glu-Ala-Asp) box polypeptide DDX39	cytosol	-5.17	434	49.114	0	cytosol	cytosol	1	2	1	440
TGGT1_225050	putative adenosylhomocysteinase	cytosol	-1.58	588	64.108	0	cytosol	cytosol	1	2	1	441
TGGT1_229360	transaldolase	nucleus - non-chromatin	0.33	550	61.467	0	nucleus - non-chromatin	nucleus - non-chromatin	0.84	2	1	442
TGGT1_246540	cytochrome c1, heme protein	mitochondrion - membranes	-4.36	398	45.968	1	mitochondrion - membranes	mitochondrion - membranes	1	2	1	443
TGGT1_252290	putative importin alpha	nucleus - chromatin	-5.32	545	59.36	0	nucleus - chromatin	cytosol	0.963	2	1	444
TGGT1_256770	putative eukaryotic translation initiation factor 4A, isoform 3	nucleus - non-chromatin	-4.22	395	45.126	0	nucleus - non-chromatin	nucleus - non-chromatin	1	2	1	445
TGGT1_256970	putative vacuolar ATP synthase subunit A	PM - peripheral 2	-3.61	616	68.148	0	PM - peripheral 2	nucleus - chromatin	1	2	1	446
TGGT1_261580	histone H2AX	nucleus - chromatin	2.95	135	14.51	0	nucleus - chromatin	nucleus - chromatin	1	2	1	447
TGGT1_263820	DEAD/DEAH box helicase domain-containing protein	nucleus - chromatin	0.64	1053	116.098	0	nucleus - chromatin	cytosol	0.669	2	1	448
TGGT1_266070	ribosomal protein RPL31	60S ribosome	-3.75	120	14.356	0	60S ribosome	60S ribosome	1	2	1	449
TGGT1_268810	ck2 beta subunit	cytosol	-3.08	315	34.143	0	cytosol	cytosol	1	2	1	450
TGGT1_273490	putative glutamine synthetase, type I	cytosol	-0.48	479	53.455	0	cytosol	cytosol	1	2	1	451
TGGT1_285750	6,7-dihydropteridine reductase	mitochondrion - soluble	-0.46	460	50.109	0	mitochondrion - soluble	mitochondrion - soluble	1	2	1	452
TGGT1_288720	ribosomal protein RPL10	60S ribosome	-5.3	221	24.801	0	60S ribosome	60S ribosome	1	2	1	453
TGGT1_291330	RNA recognition motif-containing protein	nucleus - non-chromatin	1.3	228	25.512	0	nucleus - non-chromatin	nucleus - non-chromatin	1	2	1	454
TGGT1_294620	putative eukaryotic initiation factor-3, subunit 8	nucleus - non-chromatin	-4.89	971	109.193	0	nucleus - non-chromatin	nucleus - non-chromatin	1	2	1	455
TGGT1_300140	putative elongation factor 1-gamma	cytosol	-3.02	394	44.04	0	cytosol	cytosol	1	2	1	456
TGGT1_315150	putative eukaryotic initiation factor-4E	nucleus - non-chromatin	-1.99	455	49.901	0	nucleus - non-chromatin	nucleus - non-chromatin	0.57	2	1	457
TGGT1_320050	ribosomal protein RPL5	cytosol	-3.66	310	35.342	0	cytosol	cytosol	0.999	2	1	458
TGGT1_205558	NAC domain-containing protein	cytosol	-3.68	189	20.507	0	cytosol	cytosol	1	1	1	459
TGGT1_215220	hypothetical protein	dense granules	1.04	502	55.113	0	dense granules	dense granules	1	1	1	460
TGGT1_218820	alba 2	nucleus - non-chromatin	0.68	148	15.392	0	nucleus - non-chromatin	nucleus - non-chromatin	1	1	1	461
TGGT1_227600	ribosomal protein RPL34	60S ribosome	-5.27	134	15.383	0	60S ribosome	60S ribosome	1	1	1	462
TGGT1_249850	GAP40 protein	IMC	-3.46	385	43.082	9	IMC	IMC	1	1	1	463
TGGT1_265370	hypothetical protein	mitochondrion - membranes	1.56	142	16.033	0	mitochondrion - membranes	mitochondrion - membranes	1	1	1	464
TGGT1_288750	ubiquinol-cytochrome c reductase	mitochondrion - membranes	-4.04	234	26.742	0	mitochondrion - membranes	mitochondrion - membranes	1	1	1	465
TGGT1_294980	hypothetical protein	dense granules	2.06	270	29.244	1	dense granules	dense granules	1	1	1	466
TGGT1_307810	hypothetical protein	nucleus - chromatin	-1.35	433	45.251	0	nucleus - chromatin	nucleus - chromatin	1	1	1	467
TGGT1_308890	transcription elongation factor SPT6	nucleolus	-4.81	3132	349.77	0	nucleolus	nucleus - chromatin	0.993	1	1	468
TGGT1_310490	ribosomal protein RPL27A	60S ribosome	-5.95	147	16.344	0	60S ribosome	60S ribosome	1	1	1	469
TGGT1_318430	malate dehydrogenase MDH	cytosol	1.63	511	54.761	0	cytosol	cytosol	1	1	1	470
TGGT1_320220	putative ubiquinol cytochrome c oxidoreductase	mitochondrion - membranes	-5.76	487	54.792	0	mitochondrion - membranes	mitochondrion - membranes	1	1	1	471
TGGT1_321500	RNA recognition motif-containing protein	nucleus - non-chromatin	-5.18	475	50.952	0	nucleus - non-chromatin	nucleus - non-chromatin	1	1	1	472
TGGT1_213050	hypothetical protein	PM - peripheral 2	1.55	192	21.191	0	PM - peripheral 2	dense granules	0.832	0	1	473
TGGT1_218600	RNA recognition motif-containing protein	nucleus - non-chromatin	-3.49	752	84.149	0	nucleus - non-chromatin	nucleus - non-chromatin	1	0	1	474
TGGT1_229920	hypothetical protein	mitochondrion - membranes	-3.84	307	34.955	1	mitochondrion - membranes	mitochondrion - membranes	1	0	1	475
TGGT1_235540	putative eukaryotic initiation factor-2 beta	cytosol	-5.6	231	26.233	0	cytosol	cytosol	0.992	0	1	476
TGGT1_243780	hypothetical protein	nucleolus	-4.68	845	91.462	0	nucleolus	nucleus - chromatin	0.917	0	1	477
TGGT1_244650	putative eukaryotic initiation factor-5	cytosol	-4.08	414	46.83	0	cytosol	cytosol	1	0	1	478
TGGT1_266470	hypothetical protein	nucleus - non-chromatin	1.04	120	14.138	0	nucleus - non-chromatin	nucleus - non-chromatin	0.83	0	1	479
TGGT1_272660	hypothetical protein	ER 2	-0.33	258	28.037	0	ER 2	ER 2	1	0	1	480
TGGT1_284630	hypothetical protein	nucleus - chromatin	0.48	76	8.936	0	nucleus - chromatin	nucleus - chromatin	0.985	0	1	481
TGGT1_287210	putative proteasome subunit alpha2	20S proteasome	-5.77	236	25.867	0	20S proteasome	20S proteasome	1	0	1	482
TGGT1_270240	MAG1 protein	dense granules	1.25	452	49.209	1	dense granules	dense granules	1	28	2	483
TGGT1_291890	microneme protein MIC1	micronemes	-0.76	456	48.672	0	micronemes	micronemes	1	24	2	484
TGGT1_289750	ribosomal-ubiquitin protein RPL40	PM - peripheral 2	-4.59	129	14.685	0	PM - peripheral 2	nucleus - chromatin	0.814	23	2	485
TGGT1_231630	alveolin domain containing intermediate filament IMC4	IMC	-4.52	452	50.172	0	IMC	IMC	1	20	2	486
TGGT1_313380	hypothetical protein	IMC	-4.7	274	31.513	0	IMC	IMC	1	20	2	487
TGGT1_240060	hypothetical protein	dense granules	1.44	844	88.787	0	dense granules	dense granules	1	17	2	488
TGGT1_263180	myosin D	PM - peripheral 1	1.56	822	91.052	0	PM - peripheral 1	PM - peripheral 1	1	16	2	489
TGGT1_258870A	hypothetical protein		1.32	557	60.655	1				15	2	490
TGGT1_268890	citrate synthase I	mitochondrion - soluble	-2.4	560	60.437	0	mitochondrion - soluble	mitochondrion - soluble	1	15	2	491
TGGT1_324600	heat shock protein	IMC	2.64	185	20.266	0	IMC	IMC	0.976	13	2	492
TGGT1_249990	hypothetical protein	dense granules	1.91	838	92.716	0	dense granules	dense granules	1	12	2	493
TGGT1_258580	rhoptry protein ROP17	rhoptries 1	1.29	608	69.054	0	rhoptries 1	rhoptries 1	1	12	2	494
TGGT1_318440	helicase associated domain (ha2) protein	nucleus - non-chromatin	-0.24	2234	236.962	0	nucleus - non-chromatin	nucleus - non-chromatin	1	12	2	495
TGGT1_206480	hypothetical protein	mitochondrion - membranes	-1.8	207	22.522	0	mitochondrion - membranes	mitochondrion - membranes	1	11	2	496
TGGT1_239820	D-3-phosphoglycerate dehydrogenase	nucleus - non-chromatin	1.79	604	65.194	0	nucleus - non-chromatin	nucleus - non-chromatin	0.977	11	2	497
TGGT1_263700	ribosomal protein RPS14	40S ribosome	-4.59	156	16.302	0	40S ribosome	40S ribosome	1	11	2	498
TGGT1_205470	putative translation elongation factor 2 family protein	cytosol	-4.31	832	93.089	0	cytosol	cytosol	1	10	2	499
TGGT1_235970	putative eukaryotic initiation factor-2 gamma	cytosol	-5.01	465	50.509	0	cytosol	cytosol	1	8	2	500
TGGT1_251780	heat shock protein	mitochondrion - soluble	-5.09	728	78.255	0	mitochondrion - soluble	mitochondrion - soluble	1	8	2	501
TGGT1_277000	putative transport protein Sec24	nucleus - chromatin	-4.58	1019	108.035	0	nucleus - chromatin	nucleus - chromatin	1	8	2	502
TGGT1_310010	rhoptry neck protein RON1	rhoptries 1	-0.34	1158	127.54	1	rhoptries 1	rhoptries 1	1	8	2	503
TGGT1_214575	hypothetical protein	PM - peripheral 1	2.62	92	10.282	0	PM - peripheral 1	PM - peripheral 1	0.613	7	2	504
TGGT1_263050	ribosomal protein RPL13	60S ribosome	-3.53	355	39.682	0	60S ribosome	60S ribosome	1	7	2	505
TGGT1_270380	ribosomal protein RPS13	40S ribosome	-4.6	151	17.176	0	40S ribosome	40S ribosome	1	7	2	506
TGGT1_223410	putative eukaryotic initiation factor-4E	nucleus - chromatin	-4.41	225	25.981	0	nucleus - chromatin	nucleus - chromatin	0.895	6	2	507
TGGT1_229670	ribosomal protein RPS23	40S ribosome	-3.75	143	15.802	0	40S ribosome	40S ribosome	1	6	2	508
TGGT1_251690	putative seryl-tRNA synthetase, cytoplasmic	cytosol	-4.13	482	54.147	0	cytosol	cytosol	1	6	2	509
TGGT1_252360	rhoptry kinase family protein ROP24 (incomplete catalytic triad)	rhoptries 1	1.34	535	60.852	0	rhoptries 1	rhoptries 1	1	6	2	510
TGGT1_273460	eukaryotic translation initiation factor 3 subunit 6 interacting protein	nucleus - non-chromatin	-2.27	639	75.074	2	nucleus - non-chromatin	nucleus - non-chromatin	0.941	6	2	511
TGGT1_277760	putative adenylosuccinate lyase	nucleus - chromatin	-0.63	662	74.381	0	nucleus - chromatin	cytosol	0.931	6	2	512
TGGT1_287500	putative T complex chaperonin	cytosol	-4.89	556	59.363	0	cytosol	cytosol	1	6	2	513
TGGT1_292130	ribosomal protein RPL13A	60S ribosome	-2.39	286	32.749	0	60S ribosome	60S ribosome	1	6	2	514
TGGT1_207620	pyridine nucleotide-disulfide oxidoreductase domain-containing protein	mitochondrion - soluble	-1.15	664	71.249	0	mitochondrion - soluble	mitochondrion - soluble	1	5	2	515
TGGT1_221380	alba 1	nucleus - non-chromatin	-0.16	247	27.258	0	nucleus - non-chromatin	nucleus - non-chromatin	1	5	2	516
TGGT1_228470	ribosomal protein RPL15	60S ribosome	-4.94	205	24.326	0	60S ribosome	60S ribosome	1	5	2	517
TGGT1_243950	putative prohibitin	mitochondrion - membranes	-5.18	271	30.222	0	mitochondrion - membranes	mitochondrion - membranes	1	5	2	518
TGGT1_245470	mitotic checkpoint protein, BUB3 family protein	nucleus - non-chromatin	-0.38	332	36.575	0	nucleus - non-chromatin	nucleus - non-chromatin	1	5	2	519
TGGT1_267330	fumarate hydratase	mitochondrion - soluble	-3.5	775	84.281	0	mitochondrion - soluble	mitochondrion - soluble	1	5	2	520
TGGT1_275440	dense granule protein GRA6	dense granules	1.84	223	23.353	2	dense granules	dense granules	1	5	2	521
TGGT1_315270	hypothetical protein	19S proteasome	-4.64	780	84.6	0	19S proteasome	cytosol	1	5	2	522
TGGT1_223485	hypothetical protein	N/A	-1.49	93	10.307	0	N/A	N/A	N/A	4	2	523
TGGT1_239760	ribosomal protein RPL22	60S ribosome	-4.32	133	15.074	0	60S ribosome	60S ribosome	1	4	2	524
TGGT1_279380	hypothetical protein	cytosol	1.96	320	34.769	0	cytosol	cytosol	1	4	2	525
TGGT1_288360	tryptophanyl-tRNA synthetase (TrpRS2)	cytosol	-4.56	689	77.003	0	cytosol	cytosol	1	4	2	526
TGGT1_290950	putative clathrin heavy chain	nucleus - chromatin	-4.77	1731	194.476	0	nucleus - chromatin	cytosol	0.988	4	2	527
TGGT1_299070	pyruvate kinase PyKII	mitochondrion - soluble	-2.76	988	106.688	0	mitochondrion - soluble	mitochondrion - soluble	1	4	2	528
TGGT1_307570	putative glycerol-3-phosphate dehydrogenase (gpdh)	PM - peripheral 2	-3.03	846	92.447	0	PM - peripheral 2	nucleus - chromatin	1	4	2	529
TGGT1_312260	hypothetical protein	nucleus - non-chromatin	-3.58	904	96.567	0	nucleus - non-chromatin	nucleus - non-chromatin	1	4	2	530
TGGT1_319850	splicing factor U2AF family SnRNP auxilary factor large subunit, RRM domain-containing protein	nucleus - non-chromatin	-3.52	495	51.681	0	nucleus - non-chromatin	nucleus - non-chromatin	1	4	2	531
TGGT1_213730	lanthionine synthetase C family protein	nucleus - non-chromatin	0.22	424	46.387	0	nucleus - non-chromatin	nucleus - non-chromatin	0.936	3	2	532
TGGT1_224740	hypothetical protein	N/A	-1.12	424	48.185	0	N/A	N/A	N/A	3	2	533
TGGT1_234380	hypothetical protein	micronemes	2.66	347	38.654	0	micronemes	micronemes	1	3	2	534
TGGT1_306210	RNA polymerase II accessory factor CDC73	nucleus - non-chromatin	-1.59	720	77.599	0	nucleus - non-chromatin	nucleus - non-chromatin	1	3	2	535
TGGT1_306650	hypothetical protein	mitochondrion - membranes	-1.8	286	31.412	0	mitochondrion - membranes	mitochondrion - membranes	1	3	2	536
TGGT1_408820	NTPase		N/A	130	14.241	0				3	2	537
TGGT1_238250	ribosomal protein RPL36	60S ribosome	-4.6	101	11.408	0	60S ribosome	60S ribosome	1	2	2	538
TGGT1_243570	ribosomal protein RPS26	40S ribosome	-5.14	112	12.726	0	40S ribosome	40S ribosome	1	2	2	539
TGGT1_278700	hypothetical protein	Golgi	1.21	447	50.082	1	Golgi	Golgi	1	2	2	540
TGGT1_285230	PRP38 family protein	nucleus - chromatin	-2.95	614	68.774	0	nucleus - chromatin	nucleus - non-chromatin	0.703	2	2	541
TGGT1_289970	hypothetical protein	PM - peripheral 2	2.08	232	24.489	0	PM - peripheral 2	nucleus - chromatin	0.941	2	2	542
TGGT1_300260	threonyl-tRNA synthetase family protein	cytosol	-4.32	844	95.886	0	cytosol	cytosol	1	2	2	543
TGGT1_305340	corepressor complex CRC230	nucleus - chromatin	-4.69	1916	207.316	0	nucleus - chromatin	nucleus - chromatin	1	2	2	544
TGGT1_311400	WD domain, G-beta repeat-containing protein	nucleus - non-chromatin	-5.53	1585	165.583	0	nucleus - non-chromatin	nucleus - non-chromatin	1	2	2	545
TGGT1_314820	putative atp synthase F1, epsilon subunit	mitochondrion - membranes	-3.21	73	8.479	0	mitochondrion - membranes	mitochondrion - membranes	1	2	2	546
TGGT1_205290	serine/threonine specific protein phosphatase	N/A	0.69	523	57.916	0	N/A	N/A	N/A	1	2	547
TGGT1_225470	peptide methionine sulfoxide reductase	19S proteasome	0.25	269	30.384	0	19S proteasome	cytosol	1	1	2	548
TGGT1_293480	MoeA N-terminal region (domain I and II) domain-containing protein	nucleus - non-chromatin	-1.55	1255	133.823	0	nucleus - non-chromatin	nucleus - chromatin	0.827	1	2	549
TGGT1_294800B	putative elongation factor 1-alpha (EF-1-ALPHA)		N/A	310	33.702	0				1	2	550
TGGT1_310180	hypothetical protein	mitochondrion - membranes	-3.4	92	10.36	0	mitochondrion - membranes	mitochondrion - membranes	1	1	2	551
TGGT1_319570	WD domain, G-beta repeat-containing protein	cytosol	-0.94	690	75.759	0	cytosol	cytosol	1	1	2	552
TGGT1_212250	XPG N-terminal domain-containing protein	nucleus - non-chromatin	-0.26	767	86.944	0	nucleus - non-chromatin	nucleus - non-chromatin	0.896	0	2	553
TGGT1_244400	hypothetical protein	N/A	0.78	605	64.894	0	N/A	N/A	N/A	0	2	554
TGGT1_251630	slc30a2 protein	Golgi	-3.06	896	97.218	5	Golgi	Golgi	0.752	0	2	555
TGGT1_286450	dense granule protein GRA5	dense granules	2.58	120	12.977	2	dense granules	dense granules	1	0	2	556
TGGT1_313640	hypothetical protein	apicoplast	-2.49	201	22.302	1	apicoplast	apicoplast	1	0	2	557
TGGT1_227280	dense granule protein GRA3	dense granules	2.14	222	24.242	2	dense granules	dense granules	1	26	3	558
TGGT1_410360	putative transmembrane protein		1.95	354	38.079	1				24	3	559
TGGT1_230160	hypothetical protein	IMC	2.11	142	15.845	0	IMC	IMC	1	20	3	560
TGGT1_218520	microneme protein MIC6	micronemes	1.05	349	36.656	1	micronemes	micronemes	1	10	3	561
TGGT1_219800	putative vacuolar ATP synthase subunit b	PM - peripheral 2	-5.49	505	56.614	0	PM - peripheral 2	nucleus - chromatin	1	10	3	562
TGGT1_227030	hypothetical protein	nucleus - chromatin	1.06	170	18.688	0	nucleus - chromatin	nucleus - chromatin	1	9	3	563
TGGT1_312270	rhoptry protein ROP13	rhoptries 1	-0.13	400	44.729	1	rhoptries 1	rhoptries 1	1	9	3	564
TGGT1_226970	ribosomal protein RPS11	40S ribosome	-3.75	161	18.677	0	40S ribosome	40S ribosome	1	8	3	565
TGGT1_231080	ribosomal protein RPL38	60S ribosome	-5.77	84	9.583	0	60S ribosome	60S ribosome	1	8	3	566
TGGT1_263130	putative citrate synthase	cytosol	1.86	620	69.097	0	cytosol	cytosol	0.964	8	3	567
TGGT1_202680	putative peptidase M16, alpha subunit	mitochondrion - membranes	-4.3	563	62.162	0	mitochondrion - membranes	mitochondrion - membranes	1	7	3	568
TGGT1_218410	ribosomal protein RPP0	60S ribosome	-3.16	314	34.158	0	60S ribosome	60S ribosome	1	7	3	569
TGGT1_236070	pyrroline-5-carboxylate reductase	PM - peripheral 2	0.79	337	36.197	0	PM - peripheral 2	nucleus - chromatin	1	7	3	570
TGGT1_269190	glyceraldehyde-3-phosphate dehydrogenase GAPDH2	apicoplast	-4.4	995	105.131	1	apicoplast	apicoplast	1	7	3	571
TGGT1_268835	hypothetical protein	N/A	-2.02	669	76.064	0	N/A	N/A	N/A	6	3	572
TGGT1_305850	RNA recognition motif-containing protein	nucleus - non-chromatin	0.73	372	39.168	0	nucleus - non-chromatin	nucleus - non-chromatin	1	6	3	573
TGGT1_235930	domain K- type RNA binding proteins family protein	nucleus - non-chromatin	-4.28	570	64.265	0	nucleus - non-chromatin	nucleus - non-chromatin	1	5	3	574
TGGT1_254440	ribosomal protein RPL12	60S ribosome	-5.1	165	17.821	0	60S ribosome	60S ribosome	1	5	3	575
TGGT1_280560	selenide, water dikinase	PM - peripheral 2	0.07	1298	137.875	0	PM - peripheral 2	PM - peripheral 2	0.999	5	3	576
TGGT1_309210	putative peroxiredoxin 6	cytosol	1	402	44.089	0	cytosol	cytosol	1	5	3	577
TGGT1_216880	guanine nucleotide-binding protein	cytosol	-5.07	321	35.147	0	cytosol	cytosol	1	4	3	578
TGGT1_223040	hypothetical protein	mitochondrion - membranes	-4.49	239	27.461	0	mitochondrion - membranes	mitochondrion - membranes	1	4	3	579
TGGT1_295125	rhoptry protein ROP4	rhoptries 1	1.68	365	40.138	1	rhoptries 1	rhoptries 1	1	4	3	580
TGGT1_315930	putative integral membrane protein, DUF56 family protein	mitochondrion - membranes	-3.84	157	18.101	0	mitochondrion - membranes	mitochondrion - membranes	1	4	3	581
TGGT1_214490	peptidase M16 inactive domain-containing protein	cytosol	-4.1	1353	148.875	0	cytosol	cytosol	0.687	3	3	582
TGGT1_215280	succinate dehydrogenase [ubiquinone] iron-sulfur protein	mitochondrion - membranes	-2	342	38.61	0	mitochondrion - membranes	mitochondrion - membranes	1	3	3	583
TGGT1_230410	peroxiredoxin PRX3	mitochondrion - soluble	0.4	283	30.463	0	mitochondrion - soluble	mitochondrion - soluble	1	3	3	584
TGGT1_236040	fructose-1,6-bisphosphate aldolase	cytosol	-3.46	433	46.96	1	cytosol	cytosol	1	3	3	585
TGGT1_250710	microneme protein MIC10	micronemes	2.38	198	23.113	1	micronemes	micronemes	1	3	3	586
TGGT1_251810	putative translation initiation factor eIF-5A	cytosol	-4.32	161	17.468	0	cytosol	cytosol	0.996	3	3	587
TGGT1_220100	phosphoribosylpyrophosphate synthetase	mitochondrion - soluble	-4.54	557	61.039	0	mitochondrion - soluble	mitochondrion - soluble	1	2	3	588
TGGT1_238010	ribosomal protein RPL23A	60S ribosome	-4.8	167	18.562	0	60S ribosome	60S ribosome	1	2	3	589
TGGT1_245500	dipeptidyl peptidase iv (dpp iv) n-terminal region domain-containing protein	19S proteasome	0.53	1883	205.629	0	19S proteasome	cytosol	1	2	3	590
TGGT1_249650	putative apolipoprotein A-I binding protein	nucleus - non-chromatin	-0.33	343	37.516	0	nucleus - non-chromatin	nucleus - non-chromatin	1	2	3	591
TGGT1_255340	tetratricopeptide repeat-containing protein	nucleus - non-chromatin	-2.27	1696	185.372	0	nucleus - non-chromatin	nucleus - non-chromatin	1	2	3	592
TGGT1_297780	ATPase/histidine kinase/DNA gyrase B/HSP90 domain-containing protein	apicoplast	-2.93	1386	148.24	0	apicoplast	apicoplast	1	2	3	593
TGGT1_214770	putative small GTP binding protein rab1a	Golgi	-5.27	202	22.88	0	Golgi	Golgi	0.75	1	3	594
TGGT1_247770	hypothetical protein	mitochondrion - membranes	-2.61	167	19.246	1	mitochondrion - membranes	mitochondrion - membranes	1	0	3	595
TGGT1_248160	hypothetical protein	N/A	-0.75	1103	122.353	4	N/A	N/A	N/A	0	3	596
TGGT1_203310	dense granule protein GRA7	dense granules	1.9	236	25.858	2	dense granules	dense granules	1	27	4	597
TGGT1_311470	rhoptry neck protein RON5	rhoptries 1	-4.34	1699	186.969	0	rhoptries 1	rhoptries 1	1	27	4	598
TGGT1_249900	putative adenine nucleotide translocator	mitochondrion - membranes	-3.78	318	35.256	4	mitochondrion - membranes	mitochondrion - membranes	1	22	4	599
TGGT1_223920	rhoptry neck protein RON3	rhoptries 1	-4.41	1958	223.031	1	rhoptries 1	rhoptries 1	1	21	4	600
TGGT1_261240	histone H3	N/A	-5.14	136	15.402	0	N/A	N/A	N/A	17	4	601
TGGT1_229010	rhoptry neck protein RON4	rhoptries 1	-0.93	984	107.34	0	rhoptries 1	rhoptries 1	1	17	4	602
TGGT1_205250	rhoptry protein ROP18	rhoptries 1	0.89	554	62.342	0	rhoptries 1	rhoptries 1	1	15	4	603
TGGT1_242330	ribosomal protein RPS5	40S ribosome	-4.92	192	21.613	0	40S ribosome	40S ribosome	1	15	4	604
TGGT1_300200	histone H2AZ	nucleus - chromatin	-5.08	155	15.92	0	nucleus - chromatin	nucleus - chromatin	1	15	4	605
TGGT1_226250	DEAD (Asp-Glu-Ala-Asp) box polypeptide DDX3X	nucleus - non-chromatin	-4.25	734	78.593	0	nucleus - non-chromatin	nucleus - non-chromatin	0.989	12	4	606
TGGT1_232710	ribosomal protein RPS3A	40S ribosome	-4.09	259	29.371	0	40S ribosome	40S ribosome	1	11	4	607
TGGT1_262920	trypsin domain-containing protein	rhoptries 1	0.56	972	104.511	1	rhoptries 1	rhoptries 1	1	11	4	608
TGGT1_291680	Sec23/Sec24 trunk domain-containing protein	nucleus - non-chromatin	-5.46	791	87.596	0	nucleus - non-chromatin	nucleus - non-chromatin	0.565	11	4	609
TGGT1_280600	putative histidyl-tRNA synthetase (HisRS)	cytosol	-4.23	1252	134.876	0	cytosol	cytosol	1	10	4	610
TGGT1_307850	6-phosphogluconate dehydrogenase	cytosol	-1.88	505	54.734	0	cytosol	cytosol	1	10	4	611
TGGT1_233460	SAG-related sequence SRS29B	PM - peripheral 1	-0.07	336	34.829	0	PM - peripheral 1	PM - peripheral 1	1	9	4	612
TGGT1_262620	RNA recognition motif-containing protein	nucleus - non-chromatin	-2.1	293	31.76	0	nucleus - non-chromatin	nucleus - non-chromatin	1	9	4	613
TGGT1_290200	NAD/NADP octopine/nopaline dehydrogenase, alpha-helical domain-containing protein	nucleus - non-chromatin	-0.87	435	48.073	0	nucleus - non-chromatin	nucleus - non-chromatin	0.994	8	4	614
TGGT1_201380	putative chorismate synthase	cytosol	-2.84	536	58.13	0	cytosol	cytosol	0.999	7	4	615
TGGT1_216670	FUSE-binding protein 2 / KH-type splicing regulatory protein	nucleus - non-chromatin	-3.31	941	100.05	0	nucleus - non-chromatin	nucleus - non-chromatin	1	7	4	616
TGGT1_236210	putative peptidase M16 family potein	mitochondrion - membranes	-4.74	509	56.916	0	mitochondrion - membranes	mitochondrion - membranes	1	6	4	617
TGGT1_255260	apical membrane antigen AMA1	micronemes	-2.86	569	63.021	1	micronemes	micronemes	1	6	4	618
TGGT1_201680	putative eukaryotic initiation factor-3 subunit 10	nucleus - non-chromatin	-4.55	1031	118.856	0	nucleus - non-chromatin	nucleus - non-chromatin	1	5	4	619
TGGT1_319670	hypothetical protein	N/A	0.67	388	45.637	0	N/A	N/A	N/A	5	4	620
TGGT1_243600	acetyltransferase, GNAT family protein	cytosol	1.41	516	55.53	0	cytosol	cytosol	1	1	4	621
TGGT1_363030	rhoptry protein ROP8		N/A	561	64.032	1				31	5	622
TGGT1_225080	ribosomal protein RPS18	40S ribosome	-4.15	156	17.723	0	40S ribosome	40S ribosome	1	14	5	623
TGGT1_263070	CMGC kinase, CK2 family	cytosol	-2.65	539	59.868	0	cytosol	cytosol	0.558	13	5	624
TGGT1_267400	ribosomal protein RPL32	60S ribosome	-2.81	134	15.617	0	60S ribosome	60S ribosome	1	12	5	625
TGGT1_269800	putative glutamine-dependent NAD(+) synthetase protein	cytosol	0.04	862	94.474	0	cytosol	cytosol	1	12	5	626
TGGT1_212290	ribosomal protein RPS19	40S ribosome	-4.49	313	34.969	0	40S ribosome	40S ribosome	0.746	9	5	627
TGGT1_232350	lactate dehydrogenase LDH1	cytosol	0.78	329	35.548	0	cytosol	cytosol	1	9	5	628
TGGT1_263040	ribosomal protein RPS16	40S ribosome	-3.98	211	24.001	0	40S ribosome	40S ribosome	1	9	5	629
TGGT1_309820	ribosomal protein RPL11	nucleus - non-chromatin	-4.13	175	20.199	0	nucleus - non-chromatin	40S ribosome	0.878	8	5	630
TGGT1_207840	ribosomal protein RPS17	40S ribosome	-3.75	132	15.229	0	40S ribosome	40S ribosome	1	6	5	631
TGGT1_210690	ribosomal protein RPS6	40S ribosome	-4.58	256	28.956	0	40S ribosome	40S ribosome	1	4	5	632
TGGT1_227360	ribosomal protein RPL3	60S ribosome	-5.9	389	44.057	0	60S ribosome	60S ribosome	1	4	5	633
TGGT1_226500	hypothetical protein	mitochondrion - membranes	-0.89	92	11.069	1	mitochondrion - membranes	mitochondrion - membranes	1	1	5	634
TGGT1_268850	enolase 2	cytosol	-3.38	475	52.114	0	cytosol	cytosol	1	24	6	635
TGGT1_295110	rhoptry protein ROP7	rhoptries 1	N/A	575	63.413	1	rhoptries 1	rhoptries 1	1	23	6	636
TGGT1_223050	ribosomal protein RPS20	nucleus - chromatin	-4.19	233	25.83	0	nucleus - chromatin	nucleus - chromatin	0.98	12	6	637
TGGT1_251870	histone H2Bb	nucleus - chromatin	1.72	115	12.575	0	nucleus - chromatin	nucleus - chromatin	1	12	6	638
TGGT1_288380	heat shock protein HSP90	cytosol	-4.32	708	81.933	0	cytosol	cytosol	1	12	6	639
TGGT1_211690	AAA family protein	nucleus - chromatin	-5.05	1538	167.191	0	nucleus - chromatin	nucleus - chromatin	0.974	11	6	640
TGGT1_273960	chaperonin GroS protein	apicoplast	-4.02	374	39.935	0	apicoplast	apicoplast	1	10	6	641
TGGT1_289650	PEP-carboxykinase I	cytosol	1.9	677	75.343	0	cytosol	cytosol	1	10	6	642
TGGT1_252630	hypothetical protein	mitochondrion - membranes	-1.45	136	15.081	0	mitochondrion - membranes	mitochondrion - membranes	1	9	6	643
TGGT1_288350	hypothetical protein	cytosol	-5.41	1053	119.353	0	cytosol	cytosol	0.995	9	6	644
TGGT1_360830	nucleoside-triphosphatase		N/A	370	40.518	0				8	6	645
TGGT1_215470	ribosomal protein RPL10A	60S ribosome	-4.94	217	24.603	0	60S ribosome	60S ribosome	1	7	6	646
TGGT1_215590	flavoprotein subunit of succinate dehydrogenase	mitochondrion - soluble	-3.96	669	72.733	0	mitochondrion - soluble	mitochondrion - soluble	1	7	6	647
TGGT1_231410	hypothetical protein	mitochondrion - membranes	-5.37	571	64.672	0	mitochondrion - membranes	mitochondrion - membranes	1	5	6	648
TGGT1_263090	14-3-3 protein	cytosol	-5.79	323	37.174	0	cytosol	cytosol	1	3	6	649
TGGT1_275810	ribosomal protein RPS10	40S ribosome	-5.12	152	17.398	0	40S ribosome	nucleus - chromatin	0.625	3	6	650
TGGT1_232300	ribosomal protein RPS3	40S ribosome	-4.37	255	28.638	0	40S ribosome	40S ribosome	1	20	7	651
TGGT1_230450	bifunctional GMP synthase/glutamine amidotransferase protein	cytosol	-4.16	569	62.254	0	cytosol	cytosol	0.998	19	7	652
TGGT1_247510	fructose-bisphospatase II	nucleus - chromatin	-4.77	381	42.397	0	nucleus - chromatin	cytosol	0.786	16	7	653
TGGT1_300100	rhoptry neck protein RON2	rhoptries 1	-4.63	1479	166.446	3	rhoptries 1	rhoptries 1	1	16	7	654
TGGT1_309590	rhoptry protein ROP1	rhoptries 1	1.59	456	49.542	0	rhoptries 1	rhoptries 1	1	12	7	655
TGGT1_247550	heat shock protein HSP60	mitochondrion - soluble	-5.1	575	60.914	0	mitochondrion - soluble	mitochondrion - soluble	1	11	7	656
TGGT1_309120	ribosomal protein RPL4	60S ribosome	-5.62	416	45.748	0	60S ribosome	60S ribosome	1	11	7	657
TGGT1_207440	ribosomal protein RPS4	40S ribosome	-3.44	312	35.507	1	40S ribosome	40S ribosome	0.757	9	7	658
TGGT1_244840	zinc knuckle domain-containing protein	N/A	-3.58	219	24.157	0	N/A	N/A	N/A	9	7	659
TGGT1_284560	ribosomal protein RPL9	60S ribosome	-5.37	190	21.424	0	60S ribosome	60S ribosome	1	9	7	660
TGGT1_291960	rhoptry kinase family protein ROP40 (incomplete catalytic triad)	rhoptries 1	1.13	525	57.905	0	rhoptries 1	rhoptries 1	1	6	7	661
TGGT1_311000	hypothetical protein	nucleolus	-1.78	207	24.07	0	nucleolus	cytosol	1	5	7	662
TGGT1_307040	shikimate dehydrogenase substrate binding domain-containing protein	nucleus - chromatin	-5.22	3215	349.079	0	nucleus - chromatin	nucleus - chromatin	0.994	4	7	663
TGGT1_239260	histone H4	nucleus - chromatin	-4.81	103	11.439	0	nucleus - chromatin	nucleus - chromatin	1	27	8	664
TGGT1_216810	5'-nucleotidase, C-terminal domain-containing protein	cytosol	0.89	710	78.334	0	cytosol	cytosol	1	19	8	665
TGGT1_291640	aspartate carbamoyltransferase	cytosol	-1.47	423	46.821	0	cytosol	cytosol	1	18	8	666
TGGT1_245460	ribosomal protein RPS8	40S ribosome	-4.68	205	23.462	0	40S ribosome	40S ribosome	1	11	8	667
TGGT1_204490	hypothetical protein	nucleolus	-0.13	272	31.433	0	nucleolus	cytosol	1	9	8	668
TGGT1_268770	dual specificity phosphatase, catalytic domain-containing protein	nucleolus	0.71	897	100.237	0	nucleolus	nucleus - chromatin	0.99	4	8	669
TGGT1_266960	beta-tubulin	tubulin cytoskeleton	-4	449	50.073	0	tubulin cytoskeleton	tubulin cytoskeleton	1	74	9	670
TGGT1_214290	DJ-1 family protein	cytosol	2	256	27.905	0	cytosol	cytosol	1	17	9	671
TGGT1_204020	ribosomal protein RPL8	60S ribosome	-4.99	260	28.255	0	60S ribosome	60S ribosome	1	7	9	672
TGGT1_286580	hypothetical protein	IMC	1.38	955	107.218	0	IMC	IMC	1	47	10	673
TGGT1_266640	putative Acetyl-coenzyme A synthetase 2	cytosol	0.59	714	79.991	0	cytosol	cytosol	1	31	10	674
TGGT1_264030	putative aminotransferase	nucleus - chromatin	1.31	636	70.694	0	nucleus - chromatin	nucleus - chromatin	0.996	21	10	675
TGGT1_270510	asparaginyl-tRNA synthetase (NOB+tRNA synthase)	cytosol	-3.93	676	74.919	0	cytosol	cytosol	1	15	10	676
TGGT1_283850	peptidyl-prolyl cis-trans isomerase	cytosol	-1.59	503	55.545	0	cytosol	cytosol	1	14	10	677
TGGT1_259550	dihydropteroate synthase	cytosol	-3.55	748	82.725	0	cytosol	cytosol	1	12	10	678
TGGT1_300120	aminotransferase, class V superfamily protein	cytosol	1.03	847	89.582	0	cytosol	cytosol	1	8	10	679
TGGT1_248340	GTP-binding nuclear protein ran/tc4	nucleus - chromatin	-4.59	229	25.998	0	nucleus - chromatin	nucleus - chromatin	0.962	25	11	680
TGGT1_219320	acid phosphatase GAP50	IMC	-3.74	431	46.606	2	IMC	IMC	1	23	11	681
TGGT1_299810	cysteine-tRNA synthetase (CysRS)	cytosol	-3.87	898	101.517	1	cytosol	cytosol	1	23	11	682
TGGT1_289690	glyceraldehyde-3-phosphate dehydrogenase GAPDH1	cytosol	1.38	489	53.339	0	cytosol	cytosol	1	21	11	683
TGGT1_234450	ribosomal protein RPS15A	40S ribosome	-4.6	231	26.589	1	40S ribosome	40S ribosome	1	15	11	684
TGGT1_310030	putative cyclase-associated protein	PM - peripheral 2	1.17	203	22.484	0	PM - peripheral 2	cytosol	1	12	11	685
TGGT1_316400B	alpha tubulin TUBA1		-4.71	432	47.849	0				51	12	686
TGGT1_226960	phosphofructokinase PFKII	cytosol	-5.19	1225	131.362	0	cytosol	cytosol	0.999	20	12	687
TGGT1_411760	actin		N/A	287	32.059	0				20	12	688
TGGT1_238040A	protein disulfide-isomerase domain-containing protein		-0.53	1139	126.199	1				21	13	689
TGGT1_310640	phosphorylase family protein	cytosol	1.76	303	33.043	0	cytosol	cytosol	1	13	13	690
TGGT1_203280	hypothetical protein	N/A	-4.17	192	22.535	0	N/A	N/A	N/A	19	14	691
TGGT1_239100	ribosomal protein RPS7	40S ribosome	-5.53	196	22.588	0	40S ribosome	40S ribosome	1	17	14	692
TGGT1_212090	hypothetical protein	PM - peripheral 2	-0.17	632	70.273	0	PM - peripheral 2	PM - peripheral 2	1	15	15	693
TGGT1_204400	putative ATPase synthase subunit alpha	mitochondrion - membranes	-3.84	577	62.146	0	mitochondrion - membranes	mitochondrion - membranes	1	32	16	694
TGGT1_273760	heat shock protein HSP70	cytosol	-4.97	667	72.293	0	cytosol	cytosol	1	30	16	695
TGGT1_211670	S1 RNA binding domain-containing protein	nucleus - non-chromatin	0.72	378	42.217	0	nucleus - non-chromatin	nucleus - non-chromatin	0.992	23	16	696
TGGT1_235470	myosin A	IMC	-3.09	831	93.334	0	IMC	IMC	1	52	17	697
TGGT1_237140	putative ethylene inducible protein	cytosol	0.59	307	32.685	0	cytosol	cytosol	1	28	19	698
TGGT1_261950	ATP synthase beta subunit ATP-B	mitochondrion - membranes	-4.84	560	59.917	0	mitochondrion - membranes	mitochondrion - membranes	1	27	19	699
TGGT1_210360	DEAD (Asp-Glu-Ala-Asp) box polypeptide 41 family protein	nucleus - chromatin	-6.63	657	73.198	0	nucleus - chromatin	cytosol	0.995	22	19	700
TGGT1_308090	rhoptry protein ROP5	rhoptries 1	N/A	549	60.776	0	rhoptries 1	rhoptries 1	1	66	24	701
TGGT1_209030	actin ACT1	cytosol	-4.5	376	41.908	0	cytosol	cytosol	1	42	26	702
TGGT1_244560	putative heat shock protein 90	ER 2	-4.39	853	97.554	1	ER 2	ER 2	1	41	26	703
TGGT1_286420A	putative elongation factor 1-alpha (EF-1-ALPHA)		0.7	448	49.506	0				41	26	704
TGGT1_290670	leucyl aminopeptidase LAP	cytosol	-1.33	781	83.19	0	cytosol	cytosol	1	41	26	705
TGGT1_258850	hypothetical protein	N/A	-0.15	276	32.836	0	N/A	N/A	N/A	39	26	706
TGGT1_311720	chaperonin protein BiP	ER 2	-5.5	668	73.253	1	ER 2	ER 2	1	46	27	707
TGGT1_262960	putative U1 snRNP-associated protein Usp106	nucleus - chromatin	1.1	394	44.776	0	nucleus - chromatin	nucleus - chromatin	0.98	44	29	708
TGGT1_277270	NTPase II	dense granules	N/A	862	95.783	0	dense granules	dense granules	1	59	30	709
TGGT1_241170	hypothetical protein	nucleus - chromatin	0.03	1275	139.636	0	nucleus - chromatin	nucleus - chromatin	1	61	64	710
