# Supplementary material for: Systematic characterization of all Toxoplasma gondii TBC domain-containing proteins identifies an essential regulator of Rab2 in the secretory pathway
Source: PLoS Biol. 2024 May 7;22(5):e3002634. doi: 10.1371/journal.pbio.3002634 (PMC11101121; doi:10.1371/journal.pbio.3002634)
Supplement: S1 Data — (XLSX) [file pbio.3002634.s010.xlsx]

## Sheet: Fig. 2
Figure 2B.
	TBC1 (TgGT1_275350)	TBC2 (TgGT1_274130)	TBC3 (TgGT1_218870)	TBC18 (TgGT1_213325)
	0.71603	0.81272	0.73271	0.55755
	0.7598	0.78691	0.6374	0.56786
	0.66229	0.66649	0.57718	0.52286
	0.67462	0.70552	0.6622	0.53851
	0.640319	0.72608	0.62378	0.6287
	0.69306	0.70042	0.56431	0.80486
	0.733814	0.79506	0.7545	0.84799
	0.7298	0.83348	0.59017	0.69141
	0.66814	0.79243	0.63701	0.65473
	0.74458	0.67389	0.62072	0.52473
				0.57483
Average	0.702245	0.7493	0.639998	0.628548
SD	0.0401285	0.0613427	0.0623673	0.112046
Figure 2C.
	TBC6 (TgGT1_237280)	TBC9 (TgGT1_226550)	TBC14 (TgGT1_289820)
	0.48253	0.46401	0.63136
	0.62723	0.53258	0.56303
	0.5754	0.6189	0.4277
	0.48979	0.51419	0.56223
	0.51975	0.64088	0.63066
	0.50428	0.55708	0.52748
	0.57723	0.63149	0.64235
	0.45046	0.53371	0.55689
	0.45551	0.63066	0.71805
	0.55743	0.64143	0.50722
	0.4993	0.45837	0.56676
	0.45169	0.50543	0.4506
	0.4801	0.55912	0.52367
	0.51006	0.49533	0.65846
	0.37101	0.5581	0.48202
Average	0.503451	0.556085	0.563232
SD	0.0630635	0.0636804	0.0811389
Figure 2D.
	TBC5 (TgGT1_250680)	TBC12 (TgGT1_223640)	TBC13 (TgGT1_211710)	TBC16 (TgGT1_312300)	TBC17 (TgGT1_266830)
	0.67351	0.42631	0.314	0.47111	0.24118
	0.19781	0.43538	0.4386	0.33766	0.18796
	0.53837	0.52639	0.34853	0.25897	0.32116
	0.54102	0.47856	0.47427	0.42951	0.11018
	0.47729	0.49325	0.41328	0.53391	0.20323
	0.11015	0.46702	0.18838	0.38236	0.18098
	0.22923	0.45868	0.24775	0.34523	0.45615
	0.36673	0.58785	0.3129	0.55197	0.43158
	0.54087	0.40073	0.32877	0.28619	0.17224
	0.52169	0.46124	0.41247	0.40108	0.41865
	0.29225	0.54172	0.45337	0.30671	0.23067
	0.337	0.58565	0.33986	0.19141	0.36904
	0.21257	0.52128	0.3807	0.2774	0.19618
	0.41435	0.48355	0.32731	0.32472	0.38275
	0.42352	0.41221	0.38896	0.29585	0.12079
Average	0.391757	0.485321	0.357943	0.359605	0.268183
SD	0.160374	0.0579114	0.0773296	0.102217	0.117184
Figure 2E.
	TBC10 (TgGT1_203910)
	0.30827
	0.02244
	0.337
	0.16274
	0.14686
	0.18707
	0.22614
	0.22835
	0.4256
	0.30343
	0.31649
	0.34345
	0.05794
	0.22313
	0.45171
Average	0.249375
SD	0.122804
Figure 2F.
	TBC11 (TgGT1_239830)	TBC15 (TgGT1_226850)
	0.68846	0.78314
	0.61889	0.76947
	0.7205	0.74437
	0.52057	0.76272
	0.65911	0.72808
	0.48893	0.66896
	0.54381	0.79847
	0.65011	0.7218
	0.67974	0.7781
	0.56391	0.80756
Average	0.613403	0.756267
SD	0.0750832	0.0394631
Figure 2G.
	TBC8 (TgGT1_261200)
	0.55335
	0.56533
	0.63315
	0.57442
	0.60914
	0.49808
	0.5134
	0.54672
	0.50225
	0.60746
Average	0.56033
SD	0.0445137

## Sheet: Fig. 3
Figure 3G.
	TBC9AID
Replicate #	– IAA	+IAA
1	1.62709	0
2	1.67232	0
3	1.45071	0
TgTBC9AID (– IAA)
Replicate #1	Replicate #2	Replicate #3
1.01041	1.08498	1.01086
1.08321	0.78469	0.974715
0.683801	1.84379	1.23373
1.36564	1.14664	1.62104
0.721681	1.95133	1.23252
1.89804	1.54942	0.957873
0.821505	0.782692	0.999039
1.80209	0.991734	0.864687
1.51575	0.807755	1.49627
1.99578	1.41602	0.744282
1.87365	0.90026	0.680308
0.952281	1.65335	1.04892
1.93866	0.974346	1.543
1.14127	2.39326	0.575612
1.73415	1.9388	0.695002
1.65858	2.19543	1.93844
1.98397	1.73115	1.59412
2.01083	1.87316	2.17468
1.77235	1.35427	2.17682
1.76183	0.947928	1.51488
1.05611	1.25559	0.791218
1.70262	1.17174	0.697328
1.02577	2.8923	1.64285
2.12951	1.91984	1.14666
1.25104	2.01954	1.33676
1.56672	0.60089	0.811529
1.37996	2.24027	1.63763
1.73161	1.97066	1.18664
1.92517	2.12673	1.73748
1.90373	1.90993	1.94982
2.0678	1.93151	2.12477
2.15615	1.88254	2.33764
1.85098	1.78611	2.33155
1.76747	1.95758	1.93218
2.1895	1.93821	2.40576
2.03529	1.91591	1.7692
1.85126	2.22218	1.52195
2.15056	1.78386	1.85873
2.01256	2.34992	1.96046
1.60414	2.69648	1.77163

## Sheet: Fig. 5
Figure 5F
	TBC9AID		TBC9wt		TBC9R74A		TBC9Q101A
Replicate #	– IAA	+IAA	– IAA	+IAA	– IAA	+IAA	– IAA	+IAA
1	1.79971	0	1.96199	0	1.36756	0	1.63508	0
2	1.6835	0	1.70673	0	1.43425	0	1.60384	0
3	1.39666	0	1.61475	0	1.33827	0	1.62817	0
TgTBC9AID (– IAA)			TgTBC9wt (– IAA)			TgTBC9wt (+ IAA)			TgTBC9R74A (– IAA)			TgTBCQ101A (– IAA)
Replicate #1	Replicate #2	Replicate #3	Replicate #1	Replicate #2	Replicate #3	Replicate #1	Replicate #2	Replicate #3	Replicate #1	Replicate #2	Replicate #3	Replicate #1	Replicate #2	Replicate #3
1.84081	1.87215	1.43013	2.27043	1.4864	1.68447	1.51291	2.5322	2.01726	0.752398	0.822093	1.12638	1.06161	1.7579	2.26641
1.64239	1.49056	1.20013	1.74258	1.62648	1.18535	1.94499	2.96737	2.7447	1.12566	1.28353	0.914537	1.77836	1.59669	1.77352
2.1315	2.12894	0.993077	1.70469	1.53967	1.24766	1.68944	1.6391	1.72667	1.01471	1.14472	1.01983	1.45148	1.35537	2.22653
1.39894	2.36582	2.34289	1.96549	2.14065	2.10922	0.20405	1.65325	1.29421	1.00445	1.07932	1.31167	2.67351	1.96992	1.67024
1.45169	2.3848	1.31283	1.84371	1.50057	1.38949	1.52031	2.57255	0.848005	0.839337	1.4227	1.29994	1.94042	1.4029	1.53819
1.32427	2.10616	1.22362	1.56373	1.77832	1.60496	2.02663	1.85302	2.62748	0.747261	1.02521	1.37187	1.55022	1.68262	1.46032
1.84599	1.03945	1.3311	1.82137	2.54834	1.26782	0.87718	1.40502	1.85087	1.82635	1.32894	0.753558	1.85923	1.5804	0.96791
1.83058	2.05642	0.901939	1.71778	2.2475	1.58279	2.71196	1.60323	1.51621	0.736343	1.15205	1.56559	1.52379	1.46984	2.20852
2.89999	1.94031	1.22717	1.28687	2.23129	0.951057	2.16796	0.813104	1.35314	0.987079	2.52844	1.30177	1.17275	1.3091	1.73095
1.78653	1.96802	0.901088	1.83334	1.57632	1.61373	2.19805	2.63463	1.5869	1.55519	1.76832	1.14354	1.36679	2.66728	1.64026
1.30651	2.42949	1.0057	3.06818	2.68081	1.32866	2.54869	2.37443	1.45865	1.20795	1.41917	0.715641	1.55697	1.60285	1.54558
1.99144	2.50186	1.56311	2.88059	1.78481	1.25242	2.83516	1.91078	1.96374	1.64448	1.89958	0.741212	1.52949	1.86271	2.73333
1.77069	0.557958	2.11956	3.71117	1.90243	2.26415	3.15122	2.57583	1.36206	1.3957	1.09855	0.998936	1.04912	1.88679	1.96318
1.62272	2.77505	0.922928	2.05366	2.1047	2.39101	2.03288	2.88912	1.13213	1.0494	1.22786	0.945833	1.23135	1.35977	1.68754
1.06722	2.00317	1.61722	1.99603	1.77049	1.7156	2.15284	1.83383	1.5322	0.953843	1.64142	2.04037	1.50043	1.95621	2.26751
2.0411	1.75705	1.12438	0.295058	1.87147	1.6909	2.35936	1.97231	1.71239	1.30794	2.01054	2.3512	1.38095	2.40788	1.08651
0.659263	2.05304	1.15842	2.66737	1.11467	2.38828	2.24358	1.13995	1.09456	1.02241	1.45742	3.12807	1.30416	1.43439	1.51859
2.08534	2.14054	1.28943	1.86676	1.6301	1.50561	3.18449	2.23883	2.10052	1.49618	1.11068	1.79477	1.60074	2.01365	1.27351
1.99001	1.28768	0.75843	3.06182	1.52372	1.4154	2.14263	2.30226	1.08114	1.20373	1.19504	1.39187	2.42103	1.02351	1.4629
2.05256	0.928511	0.948831	1.47104	1.38259	2.42569	1.31924	1.34034	1.98665	1.67198	1.64885	0.460834	1.39063	2.00665	1.00104
2.11052	1.52471	1.02192	2.24994	1.04818	1.09016	1.7276	2.13473	1.79624	0.951424	1.2801	1.14221	2.31006	2.77291	2.25549
1.41677	0.848542	1.26341	2.95457	1.3491	0.990658	1.45634	1.87791	2.49334	1.43181	1.80832	1.06031	1.21871	1.6078	1.88261
1.83948	1.59138	1.31661	1.43438	2.14281	1.35704	1.69467	1.79628	0.921968	1.65869	1.22357	1.4683	1.65015	1.49452	1.45183
2.4711	1.43174	1.36059	1.76442	2.06074	0.875824	0.536293	1.54685	1.06562	3.01254	0.986964	0.923811	2.00942	0.999455	2.61723
1.60341	1.54892	1.45901	2.09261	1.72761	1.23899	2.17385	1.93367	2.05881	0.911949	1.79927	1.20485	2.28493	2.00401	2.03441
1.80474	1.42746	1.25934	1.95212	0.432157	0.980783	2.01405	1.55369	1.42723	1.0784	1.3785	1.61803	2.23546	1.93136	1.24241
1.48058	0.945444	0.957328	1.49738	0.424584	1.38847	2.28415	2.13893	1.8998	1.35661	1.58554	1.54431	2.27176	3.34415	0.766583
1.79449	2.11425	1.30125	2.10013	2.09931	1.2825	2.56761	1.81737	1.88847	1.31299	1.303	1.55322	2.04304	2.11604	1.56427
1.67666	1.30358	1.52018	1.2707	1.8076	2.54141	2.79812	0.939641	0.633098	1.07164	0.787268	1.33035	1.7224	1.47289	2.43597
1.87335	1.75502	1.18708	2.24117	1.68716	2.47842	1.92082	2.05984	1.40185	1.10401	1.55932	1.11624	2.05552	1.94383	1.93296
1.72616	1.30697	1.48625	2.17306	1.84524	1.76734	1.21728	2.2071	2.28138	1.24333	1.40151	1.44976	0.982653	1.85312	0.712903
0.52254	1.40219	1.57401	1.48585	1.70893	1.68937	1.42758	2.45699	1.78473	2.29985	1.3	1.97508	1.31552	1.46561	1.73394
2.08611	0.845505	0.934476	0.82778	1.57612	2.23466	1.24532	1.81521	1.21313	1.82349	1.02263	1.52679	1.8496	1.05924	0.909355
2.16628	1.99415	1.52428	2.56268	1.45817	2.00114	2.68442	1.88669	1.39084	1.82429	1.2515	1.34082	1.82874	0.747496	1.31057
3.67829	1.09575	2.49477	1.24123	1.9264	1.47921	1.60838	1.3048	1.46118	1.27322	1.47951	0.775799	1.72305	0.762813	1.68626
		4.24711			1.72085	1.51233	1.76841	1.59367	1.95901	1.78904	1.21357	1.3626	1.19485	0.899263
						1.5013		1.28995	1.77933	1.31777	1.86791	1.20304	1.00512	1.70829
						1.16169		1.82859	1.35337	1.68939	1.36548	1.41047	1.42626	1.38528
						1.46739		1.51909	1.77796	1.69511		1.10345	1.1861	1.42114
						0.384559			1.93606	2.44725		1.34322	1.29442	1.59141
												1.77142	0.936443	1.76453
													1.04295	1.56759
													1.59629	0.843833
													1.39602	1.78515
													1.38609	1.56319
													1.39507	1.80696

## Sheet: Fig. 6
Figure 6G
	TgTBC9AID		TgTBC9wt		YFP_PfTBC9wt
Replicate #	– IAA	+IAA	– IAA	+IAA	– IAA	+IAA
1	1.43726	0	1.52023	1.55112	1.5862	0.303916
2	1.57269	0	1.50164	1.66272	1.71157	0.337789
3	1.38125	0	1.3225	1.4428	1.56083	0.271687
TgTBC9AID (– IAA)			TgTBC9wt (– IAA)			TgTBC9wt (+ IAA)			YFP_PfTBC9wt (– IAA)			YFP_PfTBC9wt (+ IAA)
Replicate #1	Replicate #2	Replicate #3	Replicate #1	Replicate #2	Replicate #3	Replicate #1	Replicate #2	Replicate #3	Replicate #1	Replicate #2	Replicate #3	Replicate #1	Replicate #2	Replicate #3
1.94133	1.15031	0.680304	2.05775	0.948304	1.16644	1.90912	0.691134	1.01411	1.02064	1.22078	1.90349	0.137694	0.300031	0.314375
0.972493	0.729342	1.38596	1.622	1.26265	0.916466	2.22028	2.91483	1.62973	0.977539	1.52065	0.896164	0.267627	0.308737	0.184755
1.71953	1.23141	1.1261	1.41143	2.02188	1.58639	1.08133	2.49718	1.26537	1.17393	1.41887	0.638262	0.155141	0.300363	0.261963
1.3786	1.38176	1.29122	1.19902	1.91055	1.38926	1.29222	1.50211	0.995025	1.37452	1.74566	0.814271	0.329106	0.679219	0.247838
1.42119	1.64275	2.04862	0.740398	2.03858	1.32269	1.40075	0.931144	0.99408	1.49724	2.04218	1.66897	0.209697	0.820714	0.313257
0.653246	1.68248	1.96314	1.96018	1.92183	0.7737	1.22034	1.53466	1.12952	0.947485	1.93756	0.778173	0.15757	0.640093	0.183371
1.24839	0.343251	0.630567	1.02693	0.777421	1.3511	1.19529	1.41222	1.23618	1.08816	2.81881	1.2518	0.548727	0.392834	0.365689
1.06725	1.42916	1.42072	2.00204	0.559224	1.32022	1.65881	1.75119	1.67791	1.21481	1.56539	1.14003	0.348596	0.238399	0.250407
2.00391	2.17606	1.07067	1.46916	1.98343	1.53433	1.06602	1.20201	1.72969	1.21993	1.33653	1.73277	0.446684	0.364698	0.147306
1.25548	1.76058	0.919322	1.5556	1.5722	1.12445	1.29	2.20318	1.24745	2.43064	2.29383	1.92497	0.243644	0.53365	0.578102
1.91908	0.754796	1.21531	1.14994	1.27253	1.51337	1.12137	1.58629	1.24754	1.09498	1.65007	1.261	0.3068	0.26378	0.191791
1.94959	2.03141	1.31788	1.68976	1.07867	1.45969	1.09889	2.73376	1.4351	1.269	1.65631	1.99238	0.553486	0.156159	0.376905
0.904299	1.02318	1.27191	1.23928	2.11564	1.71927	1.81262	1.25726	1.31237	1.42436	1.2991	2.12734	0.472218	0.176854	0.473749
1.49035	1.28645	1.29133	1.31898	1.39245	0.733682	1.78042	1.14624	1.56061	1.79721	2.10752	2.28765	0.226131	0.320865	0.111049
2.04497	1.85367	1.20637	1.07611	1.25683	1.77625	1.59752	2.6857	1.0023	1.49596	2.03629	2.46764	0.488839	0.347417	0.126445
2.39395	1.96436	1.48628	1.784	2.38108	1.33568	2.07813	1.58776	1.6964	1.59955	1.70665	1.64219	0.556369	0.15976	0.249475
0.687493	1.80594	0.81877	1.31091	1.07305	2.26458	1.49476	1.64084	1.82944	1.64801	2.66113	1.25708	0.165844	0.437858	0.273492
2.59673	1.68984	1.00811	1.95506	2.49897	1.10312	1.43547	1.57794	1.31644	1.84082	1.49588	3.20141	0.44763	0.313942	0.263054
2.33726	2.84361	1.3688	1.57878	1.74153	1.36291	2.26015	1.43098	1.44934	1.45755	1.53514	1.0512	0.286951	0.164686	0.183138
0.475001	1.32108	1.04999	2.47894	0.964299	1.56873	1.48737	2.12355	1.51225	1.27208	2.2277	1.13221	0.152438	0.272746	0.160719
1.40242	1.12275	0.7131	2.50467	1.00679	1.44286	1.14287	1.39135	1.50138	1.428	1.59819	1.53786	0.128056	0.330843	0.223788
1.49398	2.32085	1.27652	2.47027	2.08361	1.88961	1.74799	1.56057	1.82421	1.75067	2.3301	1.64212	0.264705	0.248563	0.192962
1.30311	2.30338	1.1615	2.25286	1.02242	1.14889	1.63668	1.02883	3.19502	1.2253	1.62448	1.39972	0.34548	0.311253	0.231962
1.96278	2.14063	1.3243	1.06918	1.80963	1.30258	2.44989	1.42171	2.68282	2.05475	1.18902	2.37332	0.234252	0.128835	0.32858
1.24599	1.53569	2.01446	1.69435	2.04235	0.841482	1.56505	2.33373	1.47821	1.45106	1.34179	1.60977	0.490557	0.331236	0.339423
1.20808	1.08736	1.33119	1.21401	1.5138	1.09744	1.69407	1.80884	1.03622	1.32528	1.94755	1.80157	0.526574	0.215781	0.273931
1.42624	1.35825	1.22295	0.719683	1.81859	1.07935	1.89399	2.87596	1.05745	1.89787	1.46473	1.11244	0.260292	0.279309	0.295318
0.804519	0.46477	1.67892	0.705479	1.75246	0.981034	1.32427	1.13753	0.777787	2.24293	1.18274	1.67374	0.186619	0.18988	0.36959
1.12664	1.84463	1.36965	1.01218	1.01123	2.94405	1.03833	1.37835	1.38205	1.31191	1.49178	2.39085	0.138453	0.253436	0.362647
0.684045	2.12003	3.37706	1.34473	0.945422	1.56844	1.66764	2.3664	1.15021	1.49968	1.33412	1.18047	0.192736	0.598044	0.278717
	1.51675	2.03401	1.35092	1.35968	1.50512	1.73277	1.43686	1.3622	1.6642	2.02767	1.6921	0.331775	0.408184	0.342412
	2.7213	0.918364	0.999186	1.34978	0.713386	1.33839	1.5711	1.49676	1.30443	1.12447	0.926112	0.322363	0.353122	0.468198
	1.26071	1.15827	1.56447	1.63913	0.873193	1.77222	1.82461	0.716475	2.41366	2.03962	1.30627	0.287976	0.154781	0.213584
		2.50861	2.11566	1.82663	0.907334	1.37946	0.921499	1.34728	1.36916	2.26922	2.04419	0.557087	0.401055	0.227003
		1.00789	1.56447	2.45198	1.06774	1.40465	1.03874	1.35292	2.16324	2.53559	0.665074	0.31964	0.518733	0.172088
		1.63443		1.50302	1.66932		2.74427	0.920281	1.64374	1.44478	1.81167	0.184382	0.344715	0.191591
		1.67082		1.07839	1.39976		1.60201	1.95825	2.00406	0.941508	1.53178	0.355245	0.508589	0.356723
		1.51274		0.978378	1.13354		1.66361	1.58696	0.928475	1.36553	1.4435	0.218862	0.437652	0.19906
				0.599662	0.667444		1.28156	2.11415	2.96906	1.22225		0.31351	0.111801	0.255692
					1.34521		0.949762	1.1218	2.80328			0.4063	0.227449	0.460643
							1.42013	1.81103	1.59218			0.34769	0.32197	0.463399
									1.73313			0.149529	0.319101	0.133767
												0.18562		0.13828
												0.172261		0.19896
												0.136217		0.332853
												0.422741		0.189561
Figure 6H
	TgTBC9AID		TgTBC9wt		YFP_PfTBC9wt
Replicate #	– IAA	+IAA	– IAA	+IAA	– IAA	+IAA
1	50	0	41	46	74	45
2	39	0	47	51	50	57
3	46	0	39.3333	31.3333	42	35.6667
Figure 6J
	YFP_TgTBC9wt		YFP_PfTBC9wt
Replicate #	– IAA	+IAA	– IAA	+IAA
1	1.39554	0.141853	1.5862	0.303916
2	1.39821	0.130042	1.71157	0.337789
3	1.18831	0.101951	1.56083	0.271687
YFP_TgTBC9wt (– IAA)			YFP_TgTBC9wt (+ IAA)			YFP_PfTBC9wt (– IAA)			YFP_PfTBC9wt (+ IAA)
Replicate #1	Replicate #2	Replicate #3	Replicate #1	Replicate #2	Replicate #3	Replicate #1	Replicate #2	Replicate #3	Replicate #1	Replicate #2	Replicate #3
2.15727	0.979802	0.895372	0.1598	0.102875	0.0688471	1.02064	1.22078	1.90349	0.137694	0.300031	0.314375
2.01895	1.49179	1.35532	0.30684	0.065712	0.0765752	0.977539	1.52065	0.896164	0.267627	0.308737	0.184755
1.2791	0.940563	0.967281	0.216486	0.0642143	0.119203	1.17393	1.41887	0.638262	0.155141	0.300363	0.261963
1.34954	2.39441	0.729548	0.0980754	0.105371	0.145782	1.37452	1.74566	0.814271	0.329106	0.679219	0.247838
2.16623	2.95786	1.2546	0.16615	0.0926771	0.097017	1.49724	2.04218	1.66897	0.209697	0.820714	0.313257
0.969352	1.03607	1.84598	0.120714	0.182805	0.0420085	0.947485	1.93756	0.778173	0.15757	0.640093	0.183371
1.3123	0.667743	1.06379	0.0782127	0.081248	0.148484	1.08816	2.81881	1.2518	0.548727	0.392834	0.365689
0.891765	1.37725	1.36481	0.153683	0.114796	0.124009	1.21481	1.56539	1.14003	0.348596	0.238399	0.250407
1.65391	2.03044	1.11106	0.118823	0.151446	0.299811	1.21993	1.33653	1.73277	0.446684	0.364698	0.147306
0.956611	0.461362	0.873679	0.108166	0.0913058	0.232115	2.43064	2.29383	1.92497	0.243644	0.53365	0.578102
1.0547	0.682095	1.00546	0.11467	0.139818	0.0938153	1.09498	1.65007	1.261	0.3068	0.26378	0.191791
0.402513	1.3806	1.66942	0.0291484	0.135651	0.0911927	1.269	1.65631	1.99238	0.553486	0.156159	0.376905
2.16852	1.19135	1.44504	0.378123	0.157524	0.092524	1.42436	1.2991	2.12734	0.472218	0.176854	0.473749
1.39597	0.799287	1.40947	0.230138	0.161018	0.0498631	1.79721	2.10752	2.28765	0.226131	0.320865	0.111049
1.54983	2.28635	1.09803	0.0780796	0.095526	0.130725	1.49596	2.03629	2.46764	0.488839	0.347417	0.126445
2.01884	1.5757	1.63062	0.107128	0.0931297	0.105817	1.59955	1.70665	1.64219	0.556369	0.15976	0.249475
1.30886	1.64863	1.83903	0.190113	0.114224	0.0515605	1.64801	2.66113	1.25708	0.165844	0.437858	0.273492
1.05585	1.52544	1.05445	0.159254	0.124568	0.0454033	1.84082	1.49588	3.20141	0.44763	0.313942	0.263054
1.68109	0.672929	0.811568	0.0833714	0.180748	0.0592286	1.45755	1.53514	1.0512	0.286951	0.164686	0.183138
2.70002	1.1883	1.33901	0.0512077	0.110762	0.0494238	1.27208	2.2277	1.13221	0.152438	0.272746	0.160719
1.14565	1.33407	1.30035	0.0699188	0.250194	0.0845562	1.428	1.59819	1.53786	0.128056	0.330843	0.223788
1.38033	0.904718	0.728922	0.0919116	0.0982551	0.0795639	1.75067	2.3301	1.64212	0.264705	0.248563	0.192962
2.14875	1.43497	0.945275	0.119602	0.187697	0.0561201	1.2253	1.62448	1.39972	0.34548	0.311253	0.231962
1.17622	1.37087	0.735319	0.0592819	0.0797969	0.0839039	2.05475	1.18902	2.37332	0.234252	0.128835	0.32858
0.656095	0.754822	1.23815	0.06914	0.204731	0.0800232	1.45106	1.34179	1.60977	0.490557	0.331236	0.339423
1.68756	1.21342	0.74346	0.0934758	0.164213	0.146268	1.32528	1.94755	1.80157	0.526574	0.215781	0.273931
1.22815	1.37974	0.68499	0.041902	0.407538	0.0932628	1.89787	1.46473	1.11244	0.260292	0.279309	0.295318
1.21255	1.66803	1.20529	0.144637	0.0900278	0.101464	2.24293	1.18274	1.67374	0.186619	0.18988	0.36959
1.45394	2.3271	1.09902	0.212812	0.257277	0.0767616	1.31191	1.49178	2.39085	0.138453	0.253436	0.362647
1.07253	1.21128	0.894567	0.148185	0.0656587	0.0874252	1.49968	1.33412	1.18047	0.192736	0.598044	0.278717
1.23834	1.00468	1.75063	0.235277	0.166969	0.084929	1.6642	2.02767	1.6921	0.331775	0.408184	0.342412
0.793569	0.997548	1.25558	0.189967	0.136123	0.0367633	1.30443	1.12447	0.926112	0.322363	0.353122	0.468198
1.76621	2.11202	1.02388	0.135957	0.0754769	0.107408	2.41366	2.03962	1.30627	0.287976	0.154781	0.213584
0.986485	3.19162	0.869719	0.267913	0.0886433	0.0896284	1.36916	2.26922	2.04419	0.557087	0.401055	0.227003
1.26999	0.983543	1.96798	0.154801	0.12074	0.0672363	2.16324	2.53559	0.665074	0.31964	0.518733	0.172088
0.931916	1.32632	1.11716	0.25721	0.135857	0.0854549	1.64374	1.44478	1.81167	0.184382	0.344715	0.191591
	1.23114	0.724329	0.0677488	0.133268	0.257756	2.00406	0.941508	1.53178	0.355245	0.508589	0.356723
		0.87772	0.0508882	0.0626567	0.138966	0.928475	1.36553	1.4435	0.218862	0.437652	0.19906
		1.49475	0.268193	0.137901	0.070651	2.96906	1.22225		0.31351	0.111801	0.255692
		1.36175	0.183976	0.115528	0.0646936	2.80328			0.4063	0.227449	0.460643
		0.752233	0.123802	0.125759	0.162989	1.59218			0.34769	0.32197	0.463399
		1.243	0.109844	0.152538	0.0951399	1.73313			0.149529	0.319101	0.133767
		1.43184	0.121799	0.114297	0.100771				0.18562		0.13828
		1.97059	0.1555	0.0379614	0.124788				0.172261		0.19896
		1.85831	0.0721088	0.0773407	0.141295				0.136217		0.332853
		0.623938	0.10593	0.0610392	0.166363				0.422741		0.189561
			0.167122	0.0644073	0.0625635

## Sheet: Fig. 7
Figure 7E.
	TBC9_HA DDV5_Rab2
	0.62781
	0.5884
	0.40867
	0.74116
	0.64347
	0.49938
	0.73288
	0.67955
	0.52777
	0.69455
Average	0.614364
SD	0.108287

## Sheet: Fig. S4
Figure S4G.
	YFP_TbTBC9wt
Replicate #	– IAA	+IAA
1	1.50124	0
2	1.37171	0
3	1.45827	0
YFP_TbTBC9wt (– IAA)			YFP_TbTBC9wt (+ IAA)
Replicate #1	Replicate #2	Replicate #3	Replicate #1	Replicate #2	Replicate #3
1.26504	1.68384	2.12253	0	0	0
1.39509	0.603203	1.9078
1.4665	1.34371	1.75627
1.30939	1.41508	1.29404
1.43025	1.02723	1.9595
1.94802	0.874837	1.07307
2.05586	1.13891	1.93247
1.4625	1.58963	2.33016
1.715	1.0347	2.3149
2.42127	1.76311	1.41242
1.70719	1.45879	1.38627
1.00371	1.64564	2.04887
1.3255	0.975875	1.51448
1.82386	2.22447	0.980827
1.28682	1.66753	1.09798
1.96675	0.664715	1.57393
1.02716	2.02499	1.73428
1.53347	1.21684	1.1011
1.96736	1.791	1.34685
1.20276	1.19966	0.819642
1.51717	1.14305	1.25642
1.72863	1.30675	1.5813
1.65282	1.93576	0.984515
1.38567	1.31427	1.49611
1.23774	1.56274	1.57001
1.0741	0.711017	1.13701
1.47783	1.63624	1.11714
1.90272	1.70404	0.712854
1.14773	1.43324	1.37412
0.753478	1.26086	1.00486
1.59917	1.52846	1.3108
2.42543	1.35643	1.67963
3.831	1.14787	1.48835
1.20601	1.34399	1.0692
1.41791	0.621448	1.17933
1.97576	1.19937	1.66414
1.62427	1.14089	1.60938
1.03531	1.56937	1.19601
1.07397	2.0545	1.25306
0.172015	1.45291	1.6018
1.22318	1.27276	1.79576
0.818118	1.43842
0.959906	1.50544
